# Supplementary material for: Cross-Omics Analyses Reveal the Effects of Ambient PM2.5 Exposure on Hepatic Metabolism in Female Mice
Source: Toxics. 2024 Aug 13;12(8):587. doi: 10.3390/toxics12080587 (PMC11360593; doi:10.3390/toxics12080587)
Supplement: Supplementary file 1 [file toxics-12-00587-s001.zip]

Archive with 2 entries (2 files):
- Table S3.xlsx
- toxics-3107330-supplementary.pdf
