# Supplementary material for: Cross-Omics Analyses Reveal the Effects of Ambient PM2.5 Exposure on Hepatic Metabolism in Female Mice
Source: Toxics. 2024 Aug 13;12(8):587. doi: 10.3390/toxics12080587 (PMC11360593; doi:10.3390/toxics12080587)
Supplement: Supplementary file 1 [file toxics-12-00587-s001.zip › Table S3.xlsx]

## Sheet: ESI-
The detail information of d 2788 features in the ESI-.
NO.	RT [min]	Molecular Weight	C1	C2	C3	C4	C5	C6	C7	C8	T1	T2	T3	T4	T5	T6	T7	T8	QC01	QC02	QC03	QC04	QC05	QC06	QC07	QC08
			1	1	1	1	1	1	1	1	2	2	2	2	2	2	2	2	4	4	4	4	4	4	4	4
1	4.814	515.29	46813.2	133099	96291	120942	114166	70240.2	72158	60211.7	55924.1	51970.5	96784	64134	73770.8	82482	40773.4	29292.7	80679.8	84993.9	75074.4	78272.6	79066.9	80791.3	79738.9	81541.8
2	4.273	515.29	19460.9	88404.2	48151.4	63264.1	75295.5	31488.6	33944.5	32282.4	48522.8	21847.6	52563.3	25620.7	31480.2	54458.3	11304	20754	35056.7	36918.4	35421.2	37179.7	36928.7	37522.9	38195.3	36747.2
3	1.125	90.0297	74850.3	37698.3	65851.6	43024.4	43331.5	47851	55601.6	32164.5	49104.7	70317.7	57347.6	74897.6	44208.3	39588.8	62423.5	72119.5	56104	43625.1	59271.7	43170.8	62824.6	64248.6	64501.8	69323.9
4	1.319	90.0297	3223.71	2040.1	46363.6	2013.09	17575.3	2419.52	20542.9	28060.5	4887.52	46995.2	1970.9	51166.7	18792.4	2505.77	38651.6	48258.5	33687.7	3526.35	2899.01	2430.26	3396.83	3479.19	3988.3	2839.06
5	4.8	516.292	12640.5	33856.9	31181.7	29621.3	38238.1	17720.1	18318.4	15234.1	14261.1	13718.4	23909.2	16787.8	18564.1	20937.3	10749.3	7636.93	19486.3	21792.9	19399.5	19480.1	20651	20414.7	20568.7	21972.9
6	0.882	125.013	31517.7	30153.1	22428.9	21759	22472	17058.9	25109.5	30595.8	35349.5	15715.3	24218.7	28742.9	20263.4	26132.6	35716.4	34008	24049.2	30730.5	25211.8	26733.5	28978.6	27574.8	25548.6	27530.7
7	0.939	307.083	23863.1	15598	15953.9	21311.9	14718	19883.9	21037.6	12584.1	29197.2	25296	19108.4	29604	33037.9	7249.92	26635.1	20020	22855.6	22265.2	23028.2	21811	22346.7	22168.3	16954.7	23462.4
8	4.497	513.274	3781.9	4515.37	6004.05	25857.5	5941.79	3322.11	3909.44	3671.72	2201.35	861.044	1083.6	1077.95	8385.19	2419.35	1148.76	2259.39	4144.55	4096.55	4236.65	4217.1	4023.13	4512.77	4591.02	4294.5
9	0.968	90.0297	25223.6	4194.48	3455.45	15660.6	15961	18696.2	20486.2	22027.2	24056.5	21826.8	19375.5	4412.01	20144	13921.9	22172	24229.7	19257.3	21116.9	20846.6	20479.5	3594.87	3930.74	22194.8	22239
10	0.847	180.062	22797.2	8375.85	12888.9	9554.17	15097.2	18633.2	20675.7	21655.4	27050	24260.9	14088.2	14578.4	16731.1	10809.3	16741.7	21585.5	10537.3	17444.7	22123.5	19219.7	16217.6	18096.5	22006.3	19009
11	4.184	515.29	14010.5	983.94	17250.2	1964.83	25003.4	4083.74	9702.72	13181.8	359.517	9479.02	12501.9	11967.4	20777.3	11851.7	5895.56	2799.36	10503.5	11208.3	10757.9	11425	11597.5	10853.4	11514	11176.3
12	0.897	134.02	19003.2	18571.9	19889.6	18369.1	19938.3	19436.3	21544.2	13427.7	14412.6	14673.1	14595.1	12174.4	12751.6	15537.3	14345.4	19330.2	17270	15103.6	15774	17144.6	17463.3	16892.8	17155.1	16955.1
13	4.767	499.295	2469.13	844.228	20541	797.929	3118.64	20994.8	14496.2	2105.51	1685.66	2190.69	4508.74	4740.46	5112.2	3545.7	1749.35	1652.09	4575.17	4782.66	4453.05	4697.13	5149.07	4912.39	4799.5	4937.17
14	0.899	88.0141	17854	17188.8	18593.9	16711.6	18377.3	18138.3	19844.9	12312.8	13329.2	13553.6	13576.4	11133.4	11904.8	14800.6	13192.5	17986.9	16026	13745.7	14454.6	15910.1	16125.7	15600.2	15796.2	15785
15	0.903	73.9985	16757.1	16827.7	18020.6	16391	17947.9	17470.1	19069.9	11880.9	12725.5	13113.1	13084.6	10553	11275.5	13987.4	12844.4	17246.9	15532.6	13188.5	13966.5	15368.4	15614.1	15060.6	15274.9	15327.8
16	8.651	481.315	20259.5	18602.1	16927	17668.4	14052.8	20467	19724.3	19062.8	18889.1	16957.7	17418.9	18104.7	18325.2	21731.3	17447.5	17162.8	18408.8	19797.1	18870.5	20299.8	18771.3	19147.4	16875.6	17887.4
17	8.653	541.336	19324.9	17772.5	16184.9	17018.9	13435.1	19569.8	18874.2	18238	18055.8	16187	16683.8	17358.2	17496.3	20788.4	16700.9	16434.8	17620.8	18941.6	18450	19456.9	18010	18328.1	16151.1	17100.5
18	0.847	216.039	18557.1	6821.33	9859.78	7445.2	11953.2	14427.7	15905.9	17228.8	21629	18629.9	8933.24	9560.94	13244.8	9279.31	13854.5	17341.8	6817.32	13422.2	18168.2	15338.8	12175.2	14081.4	18011.5	15145.8
19	0.904	116.009	23492.3	12864.4	15461.9	14354.4	9607.33	17535.5	19462	12386.5	16176.8	14874.6	15437.7	19150.5	14628.5	11315.6	14777.3	18788.1	14908	14201.8	13923.8	12976.7	14214.8	14371.9	14339.2	12822.3
20	8.494	326.19	1691	1674.19	1717.17	1533.34	2127.14	1792.7	1642.65	1562.48	1546.74	1397.56	1174.43	1407.42	2192.34	1666.6	1631.11	1460.74	2547.63	2870.42	2738.64	3064.02	3045.76	3038.83	2739.85	2679.26
21	0.907	130.025	22071.5	11697.6	14130.5	12883.7	8166.4	16279.4	12827.5	11599.2	15232.8	13846.8	14474.3	18113.4	13717	10319	13821.8	17302.7	13698.5	12784.8	12569.1	11636	12766.3	13065	12995.9	11752.9
22	0.906	194.041	21882.6	11538.4	13921	12667.9	8184.93	15904.5	17602.5	11498.2	15251.6	13646.5	14447.8	17888.4	13789.8	10246.3	13613.4	17345.6	13593.1	12905.3	12602	11741.6	12958.2	13040.1	13004.3	11724.9
23	0.905	176.03	21462.9	11316.9	13678.6	12613	7793.78	15597.8	4941.6	11110.2	14765	13473.3	14119.5	17726.9	13311.1	9879.59	13401.4	16913.8	13366	12505.4	12307.7	11384.9	12566.3	12727.4	12665.3	11367.9
24	6.561	425.253	18763.9	15636.4	14254.3	15094.6	14209.7	15330.4	16046.8	13888.4	17447	16602.9	15967.6	16736.5	17271.8	18983.9	16891.6	19121	15302.1	16761.2	16613.7	15936.9	16895.9	15672.3	16006.5	16745.3
25	7.893	312.175	1701.22	1581.34	1381.55	1225.66	1619.76	1641.67	1390.39	1385.26	1040.91	1009.22	967.805	1223.73	1888.56	1346.23	1159.59	1293.31	1983.14	2154.74	2121.56	2442.98	2143.26	2304.34	2060.41	2164.38
26	1.147	307.083	9587.93	7255.13	6768.02	8566.18	9430.54	14629.6	8075.7	9246.56	9027.95	9728.98	9207.5	9430.68	15773.7	11701.9	19169.2	9355.98	8141.03	7223.94	8223.94	8650.11	7850.97	8904.58	9025.35	8621.48
27	6.368	485.274	2611.55	2798.22	1886.87	2436.83	1859.02	1897.89	1903.62	1747.53	1926.63	15496	1740.55	15641.6	1973.14	2285.35	2075.89	2598.24	1912.59	2036.87	1990.41	2056.08	2073.14	2002.27	2114.46	2234.77
28	7.553	620.294	5401.76	7936.22	6588.2	7796.1	7134.56	6101.44	7871.79	7293.34	9134.78	10508.9	9798.72	8474.09	7350.84	10839.7	12461.5	9601.32	9580.06	10425.4	9985.84	10540.3	10183.1	10173.4	9609.08	10015.8
29	7.409	266.154	563.423	717.395	649.778	2658.43	604.204	845.692	826.643	446.808	415.204	329.624	429.684	512.137	447.308	697.889	395.762	801.723	1569.91	1653.3	1631.13	1695.1	1701.57	1676.73	1567.24	1678.75
30	0.875	305.077	501.17	264.602	196.364	12580.2	395.536	16923.2	355.22	845.626	412.664	171.642	7892.46	507.134	18205.7	232.6	241.282	6516.13	6570.86	256.955	246.881	226.864	8706.21	270.093	5524.8	278.427
31	9.425	600.325	7054.36	6726.95	8368.69	4683.79	3482.03	8167.42	8091.55	4664.86	6645.92	4151.9	7140.86	7594.32	6146.08	7510.51	12007.4	5896.85	7395.65	6927.86	7967.69	7642.41	7552.54	6429.03	4061.74	5210.2
32	9.117	340.206	1769.63	1767.85	1696.7	1456.19	1930.78	1912.87	1752.39	1654.13	1374.64	1357.66	1145.44	1327.86	1570.21	1563.41	1530.84	1407.92	2414.32	2738.23	2623.54	2777.79	2730.09	2623.6	2065.37	2273.78
33	0.923	216.039	3545.07	3186.03	6500.11	2890.51	3157.83	1841.89	2883.27	4050.09	2215	9939.07	11996.6	12237.1	3102.86	2138.02	3893.42	3129.22	10325.7	13256.6	10918.9	7525.19	5637.57	4188.83	10730.4	3687.9
34	8.403	453.284	9084.94	8883.38	9681.07	7532.73	4111.64	16024.6	11527.5	6650.86	6363.14	7305.8	7325.78	8277.1	6686.37	8867.91	10006.3	6480.15	8866.7	9020.44	8894.74	9086	8536.01	8854.76	7521.53	8331.03
35	9.923	509.346	12247.8	8080.58	8197.04	7696.91	7015.09	9834.62	8227.25	5661.63	9039.4	7283.48	7649.73	8345.25	8133.65	11173.9	8307.12	9093.02	10125	9016.94	10462.6	10457.7	10844.9	9087.53	7663.96	8345.05
36	4.395	513.274	1010.65	5440.86	3027.26	6118.05	4599.58	1603.5	1462.05	774.142	1447.67	8875.3	6706.05	1111.26	5400.97	4961.58	1649.49	1682.6	3546.48	2993.09	2940.47	3088.67	3111.22	3063.17	3566.18	3256.11
37	0.877	150.051	8716.09	5947.98	4475.62	6823.38	6141.07	6991.78	7237.6	8823.53	9563.19	6937.5	6074.59	7909.84	8362.98	5215.15	8455.82	9065.36	7196.88	7468.44	6682.26	6614.83	5974.56	6926.26	7672.13	6646.35
38	0.897	196.057	8598.46	5836.24	4345.71	6619.57	5972.58	6842.59	7043.41	8570.89	9307.34	1079.62	5790.64	7677.74	8308.59	5171.02	8243.03	8862.86	6979.45	7325.63	6480.05	6381.04	5792.04	6680.71	7473.48	6456.06
39	5.625	499.295	9688.6	2273.73	4298.73	55.458	8638.42	7783.5	6845.19	1377.79	1454.73	4050	7685.65	6073.23	6531.83	5996.25	2721.62	405.797	4561.46	4598.7	4634.04	4489	4972.27	4853.79	4610.47	4846.46
40	4.81	485.279	1237.65	6723.01	6660.62	6092.6	7497.97	2269.68	2572.4	1638.58	1802.28	1737.59	4188.33	2340.52	2489.18	2813.56	1196.16	674.785	3099.43	3380.66	3030.07	3221.19	3274.94	3083.77	3217.26	3285.01
41	7.85	501.284	2751.43	2462.92	3061.62	3251.68	3188.89	3094.86	4007.04	5222.04	6275.21	6919.26	5670.04	5107.53	3469.76	5054.03	7228.78	4884.14	5100.56	5427.78	5456.57	5585.11	5610.31	5686.27	4911.23	4950.5
42	8.029	505.315	3326.28	2970.88	3666.27	3656.38	4631.6	3713.61	4874.31	7190	4762.63	5009.28	5098.47	4942.67	3980.41	4932.92	6533.34	4487.73	5279.09	5336.16	5106.66	5342.12	5601.3	5234.71	4712.25	4840.28
43	7.351	298.159	423.784	317.96	395.569	393.48	490.177	482.725	437.452	398.146	383.881	301.642	260.894	408.206	439.356	399.878	487.049	388.729	783.721	822.393	819.257	847.789	797.683	802.924	730.106	731.738
44	8.91	507.331	3451.03	5687.78	4640.9	5817.52	5142.85	5901.62	5761.17	5418.52	3719.79	4053.65	5155.82	5645.09	3214.89	4328.09	4948.04	4763.17	4865.81	5152.81	5090.91	5432.8	5450.42	4703.61	4230.52	4481.59
45	7.804	525.284	2807.31	1390.98	2118.96	1462.87	914.593	1497.12	2232.53	2416.84	4048.6	3973.51	3054.39	2964.54	2469.69	3108.3	4027.55	2641.97	3394.47	3486.75	3540.54	3501.54	3622.25	3558.91	3106.34	3187.31
46	9.411	481.315	5757.28	4061.43	5037.98	3223.86	2173.74	7126.94	6037.11	2906.49	4077.68	3567.69	4030.06	4233.63	3738.1	4233.64	5320.57	3927.74	5085.41	5339.22	5032.06	5120.63	5014.54	4423.25	3552.02	3994.43
47	5.462	499.295	2304.9	4516.93	2652.1	3117	3838.22	1341.65	1894.26	1791.31	2745.07	2877.43	3287.48	1522.71	2153.98	2715.24	2320.11	4540.32	2382.84	2547.67	2910.05	3203.8	3029.58	3065.56	2646.53	2839.69
48	0.996	152.032	1244.9	2713.09	1441.44	1795.57	226.6	245.996	1950.1	1020.11	3013.94	3150.42	2756.99	2509.67	377.661	484.092	4741.78	2993.22	3191.91	3412.4	3260.71	3199.06	3188.66	3261.26	3264.93	2641.69
49	1.183	118.025	7043.61	2395.84	3593.38	4611.95	4635.06	4093.28	4707.07	4960.9	2460.59	4524.31	3218.63	3166.47	4696.59	6166.82	2818.23	3890.98	3619.11	3574.78	3361	3679.95	3656.36	3715.75	3961.91	3983.64
50	16.418	213.891	2311.99	1687.36	4614.36	1759.11	1917.94	6280.71	2555.19	2786.38	5308.02	5773.72	4949.38	1849.93	2546.83	3684.76	2336.81	190.07	1705.25	2521.69	5175	4055.5	1769.36	3002.34	2393.03	303.983
51	1.181	72.0191	6997.27	2366.97	3585.07	4545.37	4591.33	4062.28	4657.08	4915.18	2457.68	4484.94	3169.01	3126.02	4618.56	6076.97	2789.8	3866.01	3576.5	3530.65	3329.27	3628.56	3582.65	3658.21	3912.13	3942.7
52	8.729	567.352	903.34	5480.81	4465.79	1360.3	1305.98	1733.33	1677.23	1801.62	1221.74	1440.12	1797.43	1709.55	3090.39	4146.66	1769.53	1216.77	1436.31	1785.65	1485.31	1535.3	1499.54	1697.82	4063.22	1390.85
53	8.017	310.18	130.81	121.043	194.308	166.671	165.458	119.161	160.643	110.498	88.3298	73.9975	105.836	94.77	124.13	166.088	84.0901	223.884	426.026	459.193	435.138	452.758	455.205	570.583	446.059	451.057
54	16.427	215.886	6020.37	5139.31	4480.59	2980.96	5384.49	6759.76	4576.86	7783.43	5036.06	4890.25	3065.4	5100.18	6645.95	6913.35	5369.77	6310.02	4861.62	5235.78	4490.46	4923.26	4409.22	5010.54	5098.48	5806.09
55	7.634	276.175	55.1231	121.464	140.398	61.4209	97.3009	55.2247	64.891	53.534	38.4743	45.9504	43.6195	43.5767	13.6104	18.6106	37.5542	34.3719	335.883	431.461	354.573	398.194	392.945	366.638	362.066	360.823
56	7.949	553.315	2162.25	1795.41	1784.98	1861.66	1672.05	1052.43	2234.82	3797.26	3280	3992.99	2977.54	2636.75	2175.82	2751.84	4633.22	2565.14	2891.71	3203.77	3188.65	3324.44	3132.49	3327.32	2929.51	3071.49
57	0.931	218.036	2921.38	275.112	1345.98	1642.86	2648.68	3130.39	1308.69	4960.21	5838.85	1735.94	2233.09	2890.27	3113.66	522.462	3722.15	2057.67	2063.32	1542.81	2684.65	472.493	1398.9	1504.53	2675.04	1343.44
58	0.862	120.04	3872.25	1615.7	2835.62	2057.65	2809.67	3902.23	4551.29	4487.93	5120.2	4761.54	4560.82	4412.34	3047.04	1478.68	3091.72	3946.96	3796.57	3837.62	3764.16	3693.67	3307.71	3913.21	3923.68	3868.76
59	8.021	556.278	3426.23	4288.72	3157.24	3808.84	1886.26	845.238	2051.77	1377.95	2865.38	5107.79	2740.66	3012.86	3296.15	2841.55	1669.31	3309.42	2508.24	2651.02	2951.86	2640.95	2765	3091.06	2643.91	2567.12
60	0.84	342.115	663.884	344.749	802.492	591.461	1137.28	3215.47	2355.81	7266.12	2122.16	1862.21	1590.65	2088.68	1015.7	414.596	835.274	1607.41	2058.69	1844.61	1799.41	1575.72	1796.04	1763.56	1885.75	1693.7
61	11.323	145.929	1183.01	1380.35	1346.75	683.695	777.583	916.495	996.799	1162.18	1640.37	1429.78	1298.29	881.287	3676.02	1035.57	3162.72	2897.68	990.984	1182.41	2274.59	1595.34	1170.96	1585.87	1563.2	875.658
62	8.319	354.206	98.2702	86.8625	150.696	124.989	152.003	84.8619	114.336	82.3567	71.852	60.2328	76.1897	71.0893	89.9872	107.671	72.6112	160.808	377.147	410.445	406.297	423.378	397.362	399.596	365.263	398.895
63	8.199	505.315	2309.66	3072.88	2620.42	3820.52	3725.27	2997.57	3790.3	4730.41	2937.2	3439.07	3291.91	3087.13	2626.34	4111.16	4535.28	3509.75	3630.11	3926.1	3793.06	3808.56	3819.73	3793.81	3430.96	3658.79
64	1.43	349.093	3245.16	2147.43	3422	4578.71	2424.99	2943.34	3075.72	951.97	2351.23	3332.04	1386.59	2242.23	3044.53	2452.74	1448.95	1939.68	2418.93	2488.39	1830.67	2587.17	1664.67	1655.56	1825.5	1909.85
65	0.903	244.069	1584.83	2925.85	2363.69	2626.28	1593.61	1162.36	2267.89	2916.94	3328.55	2113.2	2362.12	3510.71	1069.4	1118.55	3412.42	2261.68	3430.43	2474.67	2639.04	3235.97	3253.14	3481.68	2644.47	2751.52
66	8.898	510.294	2386.35	3408.07	2914.47	4567.16	2523.23	5188.14	4311.9	2554.19	2387.76	2495.75	2525.85	3889.46	2071.96	2196.71	2226.73	2464.82	2990.46	3183.95	3053.83	3130.8	3142.47	3091.56	2772.55	3050.42
67	0.873	147.051	1253.24	1450.19	911.669	1468.63	992.123	1030.67	1624.49	2276.04	1624.37	2046.35	1271.2	960.324	1278.5	1436.68	3482.96	768.794	2166.19	1854.83	1663.34	1806.49	2039.58	2335.9	1805.35	1493.44
68	8.202	565.336	2229.66	2956.92	2521.09	3672.48	3586.78	2893.39	3654.89	4556.22	2851.86	3311.36	3172.19	2976.08	2535.83	3952.98	4406.5	3385.01	3497.91	3781.91	3654.44	3675.79	3671.66	3663.8	3301.98	3516.73
69	0.843	378.092	605.838	322.659	725.676	549.016	1066.44	2986.02	2113.61	6842.55	1898.37	1621.68	1417.25	1868.12	927.903	400.039	775.814	1453.11	1949.02	1663.88	1619.4	1415.35	1605.59	1540.78	1704.41	1564.38
70	8.003	529.315	2051.91	1745.87	1739.17	1778.84	1964.89	1568.48	2455.15	3780.33	4799.99	4749.21	3701.63	2875.3	2704.83	3296.68	4612.73	3023.92	3144.09	3294.36	3269.17	3460.43	3287.16	3537.45	2977.68	3037.25
71	8.569	294.186	233.843	257.801	247.038	662.378	241.531	277.041	266.298	160.399	144.403	128.997	136.021	156.381	146.517	199.748	135.631	259.096	482.458	529.19	507.585	517.649	515.856	504.513	464.124	492.339
72	8.14	572.294	2441.86	3530.29	3579	2483.52	1028.85	5319.36	3973.71	2171.93	1293.57	1353.28	2158.78	2855.72	1983.08	3153.17	3007.55	1665.1	2586.96	2573.88	2506.66	2345.15	2382.69	2488.61	2148.5	2388.27
73	1.899	358.095	1228.32	2191.29	1794.18	2070.33	1542.46	1826.45	1730.56	2333.04	2031.95	2241.8	1291.61	1369.82	2318.69	2966.61	2745.24	2428.13	1894.11	2030.82	1968.06	1958.91	2020.72	2047.19	2167.6	2231.69
74	8.107	312.175	82.2867	67.314	376.692	355.318	349.953	461.026	288.487	422.235	274.844	399.288	253.65	378.701	427.436	328.98	385.753	299.541	460.769	569.61	557.759	676.877	546.207	665.109	440.402	529.664
75	9.855	328.239	388.142	991.22	520.472	544.325	273.951	143.436	470.761	615.878	877.301	1172.86	488.692	344.602	444.167	1190.39	1933.99	976.262	1272.49	1303.12	1330.12	1282.47	1226.28	1006.77	1193.65	1226.81
76	0.937	97.975	3108.82	3537.73	2637.05	2255.68	2162.87	2653.27	2690.6	3435.75	2821.64	3304.91	2421.87	2953.75	3466.11	1257.04	4946.94	3883.35	3395.1	3544.92	3790.57	3852.08	3437.39	3085.48	3242.48	3613.66
77	0.956	432.097	3342.03	2313.76	2002.53	2194.49	3671.92	4191.86	2559.84	3634.46	3523.16	1722.63	2728.4	3007.74	4942.09	5232.21	3328.75	3452.29	2619.21	2668.25	2727.57	2711.53	2805.47	2524.38	2501.14	2593.79
78	0.929	109.018	2858.37	449.561	1315.42	965.328	2618.01	3110.12	1263.94	4903.72	3708.05	1716.6	2783.63	2660.06	3102.06	503.499	579.818	2054.21	3868.66	1523.29	2470.22	634.331	363.547	853.615	2476.61	2207.85
79	0.88	432.097	1857.87	1724.94	1366.65	1509.39	1449.04	4315.3	1390.99	3707.05	2004.07	1259.11	1848.97	2137.62	5089.28	5364.35	2317.63	2416.7	1681.56	1593.08	1692.25	1710.15	1668.43	1819.29	1706.28	1867.03
80	7.699	545.274	1389.97	1706.6	1535.23	2215.34	2189.28	1676.29	2262	2613.56	3625.81	3470.93	3079.18	2700.14	1738.72	2694.8	3961.85	2667.17	2776.76	2810.24	2803.44	3044.93	3005.24	3071.48	2738.65	2762.41
81	4.275	485.279	203.522	3918.44	1802.59	2388.63	2736.4	622.138	843.068	605.017	1436.96	366.383	1656.18	527.645	364.663	1454.27	118.137	378.56	937.43	842.219	713.961	943.36	948.74	924.663	847.986	951.584
82	4.277	1030.58	195.769	3903.83	1788.63	2368.88	2714.89	613.83	833.804	596.29	1430.37	359.055	1642.29	516.596	349.743	1442.55	113.708	376.481	928.13	832.467	703.38	930.441	937.196	915.153	837.256	941.238
83	0.919	168.027	3597.32	3688.7	2110.71	2140.12	2584.13	1758.63	2501.48	2816.71	3671.74	3197.62	3298.48	3930.48	3232.56	4202.39	2741.45	4506.45	2597.45	2866.9	2598.87	2737.75	2972.67	2711.84	2860.93	3129.16
84	0.898	280.045	1111.67	2101.59	1693.64	1982.21	1133.9	588.448	1608.04	2248.45	2562.96	1539.82	1845.46	2830.36	698.757	782.76	2544.3	1629.13	2633.01	1868.95	1930.75	2446.26	2545.5	2676.21	1864.09	1936.51
85	4.268	517.293	1339.26	3634.6	1990.41	2633.65	2991.23	1359.49	1723.33	1795.45	1943.7	1248.32	2690.88	1454.48	1226.91	2659.15	592.006	808.271	1816.07	1794.94	1807.53	1932.97	1536.68	2015.69	2025.29	1967.93
86	8.642	479.3	2290.25	2709.76	2907.77	2859.65	2478.15	4199.76	3817.72	3190.01	2460.5	2545.49	3053.57	3699.06	2045.5	2988.98	3658.8	2882.37	3071.84	3222.23	3140.49	3123.11	2919.79	2949.15	2770.27	2983.87
87	13.418	466.31	1780.02	2420.3	1371.51	1678.65	940.41	1478.7	2328	1229.53	1864.73	1386.85	2063.43	1930.99	913.913	413.237	1450.76	2234.8	2926.37	1877.15	2129.38	2170.19	1775.22	1919.96	1393.15	1769.97
88	4.482	499.295	451.826	83.3612	3183.49	96.1337	524.329	3634.19	2297.93	274.663	150.635	602.356	1287.68	1209.44	1089	712.329	294.245	70.8189	799.726	814.616	851.662	834.434	864.719	901.023	848.94	855.699
89	7.934	525.284	1876.4	1792	1387.46	1608.48	787.777	947.221	1724.21	1498.44	1654.79	2078.34	1399.77	1223.69	1496.21	1970.78	2272.43	1682.09	1800.12	1869.32	1888.57	1899.91	2049.65	2021.64	1889.37	2108.78
90	10.155	763.512	2327.12	1152.59	738.157	919.316	206.517	726.947	421.612	1085.55	1063.96	803.642	221.237	806.899	115.491	1230.45	669.039	808.718	0.74093	2177.5	3139.82	3565.89	2981.93	980.966	1036.28	908.249
91	16.439	147.944	4031.49	2935.26	2612.96	3304.95	3515.63	3937.24	3110.92	4080.48	3779.94	3078.83	3203.54	3342.32	4381.49	4553.4	3812.48	3670.3	3194.41	3021.71	3016.02	3157.92	3488.57	3129.94	3471.1	3079.17
92	0.943	146.02	1689.5	1343.2	1412.25	1051.05	2001.25	4134.64	1885.74	2078.81	1622.84	1612.2	2065.22	451.687	1756.51	1560.66	2004.65	2343.52	1389.34	1295.96	1420.92	1467.45	1408.71	1236.7	1374.6	1263.84
93	8.194	387.243	344.815	1021.92	464.749	662.845	462.894	276.253	569.303	911.821	1051.73	705.241	591.245	520.444	559.622	1482.23	2540.04	1131.52	1015.41	1095.68	1068.39	1055.95	1109.92	1119.03	1058.91	1117.53
94	0.881	192.025	804.068	616.741	536.095	653.473	624.826	4095.73	776.494	2231.05	661.076	730.795	752.758	1015.36	1806.02	908.109	794.078	1244.44	615.788	533.245	556.234	718.551	657.382	457.252	534.818	451.469
95	0.944	152.032	1285.45	365.273	229.9	268.654	1428.03	884.704	1983	2861.39	3047.92	3174.74	2773.45	1316.01	1257.31	2075.94	885.758	1537.35	3199.77	1544.57	1561.13	1542.79	473.182	1369.4	1302.58	312.652
96	9.429	601.329	1551.91	1771.16	1915.56	1028.35	735.793	1797.2	1896.42	900.052	1619.94	959.395	1576.06	1852.13	1488.98	1643.61	2721.64	1321.72	1724.51	1809.89	1740.2	1701.66	1658.21	1604.46	949.946	1148.66
97	7.741	620.294	951.839	2019.26	1233.72	2185.87	1451.34	1253.81	1604.85	1336.06	1146.81	1653.37	1339.4	1117.65	1191.31	2173.17	2327.64	1811.6	1728.7	1739.29	1777.08	1826.58	1827.54	1820.07	1759.54	1949.22
98	8.084	613.336	1024.02	1690.18	899.089	1462.56	881.788	593.334	1160.38	1549.06	1043.04	1695.13	1133.24	2565.59	888.247	1458.12	2185.91	1226.14	1392.86	1340.31	1387.78	1397.02	1479.12	1542.67	1399.69	1588.64
99	9.737	827.565	140.018	1359.08	1635.19	2977.49	962.398	278.199	1632.15	3685.56	3624.94	2929.02	248.398	2567.93	134.637	949.085	1247.81	831.641	3.35136	5.45631	8.27613	10.8707	11.3523	1960.66	495.606	498.492
100	9.957	665.07	686.18	399.975	125.895	2292.25	1365.11	423.883	415.664	120.756	114.338	399.595	59.3602	148.942	691.687	3515.34	51.7037	324.201	422.27	446.359	431.929	432.1	417.616	403.727	392.566	436.582
101	7.992	501.284	1288.08	2308.68	1395.4	2474.85	1706.92	1745.25	1998.51	2329.51	1646.16	2261.58	1663.51	1394.45	1594.01	2119.45	3034.42	2270.45	1796.13	2084.59	1979.74	2125.27	2006.45	2149.95	2105.56	2101.54
102	8.15	589.336	954.987	1543.59	884.579	1508.14	1117.63	881.161	1369.76	1786.21	1806.84	2329.5	1232.12	1053.54	1073.04	1925.03	2384.93	1620.25	1703.11	1797.06	1554.48	1749.62	1731.21	1760.7	1528.68	1773.1
103	5.713	520.178	5.62088	2.02276	38.6862	103.225	5.12876	136.315	87.245	3.61255	3553.7	614.841	298.048	103.277	4.16764	1072.35	269.043	160.444	324.803	188.366	362.615	314.439	371.242	258.259	351.136	425.643
104	16.433	191.934	3540.15	2650.99	2377.75	3002.88	2687.46	3256.88	2709.37	4146	3159.85	2494.78	2605.84	3176.94	3539.95	4083.43	3656.52	3043.34	2725.1	2745.69	2417.18	3083.16	3041.68	2718.86	2840.16	2928.69
105	10.734	382.18	655.931	558.22	634.029	686.158	733.672	816.909	979.182	870.665	1065.5	1289.86	826.007	1160.16	673.193	1661.77	2331.85	1255.54	1490.92	1603.7	2175.69	2161.02	1548.6	1797.09	1570.98	1621.38
106	9.304	486.333	1198.45	1714.3	1464.8	799.561	598.22	1694.28	1824.85	691.787	1164.95	810.189	1195.67	607.248	1130.35	1419.68	1846.64	1119.87	342.403	1333.39	1416.64	1418.44	1100.81	424.147	274.101	829.645
107	8.083	553.315	1061.81	1748.08	920.811	1510.3	909.657	611.52	1196.32	1600.44	1074.7	1739.93	1165.77	915.367	917.33	1507.77	2260.2	1258.95	1442.02	1377.93	1437.48	1436.86	1519.92	1582.83	1446.47	1636.63
108	8.495	398.232	46.2875	39.3792	70.9565	53.9467	63.2928	39.7765	59.1909	40.9544	35.6527	31.8179	30.584	31.7044	43.7144	50.646	31.7082	77.1162	206.421	226.785	210.029	219.654	222.639	223.295	211.437	206.2
109	6.367	425.253	2742.98	2932.78	1981.93	2551.89	1949.74	1993.72	2014.98	1833.1	2028.23	2378.87	1840.04	2185.03	2070.44	2400.54	2181.23	2725.55	2006.75	2139.46	2089.88	2157.04	2176.78	2105.77	2219.92	2344.68
110	8.457	481.315	2376.2	2874.53	1925.68	2720.83	1767.47	2484.58	2295.75	1829.23	2111.85	2065.28	1939.29	1760.19	1829.77	2314.49	1663.79	2019.22	2074.43	2248.63	2173.49	2150	2097.18	2011.79	1932.37	2108.48
111	8.455	541.336	2307.11	2788.9	1871.61	2642.26	1734.51	2457.22	2228.55	1816.47	2058.58	2003.05	1902.87	1737.89	1793.39	2254.63	1652.69	1960.93	2015.24	2184.38	2115.48	2087.57	2067.03	1988.81	1873.31	2044.85
112	10.826	851.565	519.533	266.569	262.464	864.118	1319.23	940.116	402.063	993.927	773.949	1060.98	675.345	843.18	1492.33	470.695	530.609	915.519	6.9696	4.72948	5.29314	6.51071	2837.35	1685.25	166.892	1176.47
113	10.077	509.346	354.813	136.928	250.46	188.086	184.212	168.289	500.534	367.567	239.877	218.297	166.71	118.342	417.671	192.987	145.223	209.867	419.834	2764.42	1078.32	462.856	625.407	210.106	135.251	180.237
114	1.147	152.032	704.041	1190.01	547.284	981.61	1329.36	1111.32	1280.54	3573.46	1071.84	856.507	871.474	743.152	1145.94	1723.88	1452.73	1021.91	1027.54	1004.78	1086.79	1121.53	1041.79	1185.75	1193.34	1081.53
115	8.15	529.315	983.421	1584.97	905.849	1544.19	1145.99	899.311	1403.63	1840.95	1859.56	2399.15	1265.36	1079.7	1104.55	1990.66	2459.88	1664.73	1745.92	1847.15	1596.61	1794.48	1770.85	1808.39	1567.95	1817.48
116	0.879	162.051	1937.71	791.451	1577.93	1012.86	1700.83	1993.36	2402.04	2254.29	2924.41	2591.06	2519.16	2714.4	1710.22	827.035	1404.02	2278.6	1813.79	2245.38	1976.61	1911.41	2101.28	1906.61	2158.51	2038.32
117	9.005	851.565	459.342	73.2247	383.174	942.211	348.83	59.7269	703.099	767.776	1955.83	357.371	680.123	320.119	296.541	2942.26	256.544	1908.17	1.63507	1.75005	1.82196	1.87575	137.682	962.377	1579.67	404.546
118	16.493	196.912	2690.51	2068.11	2197.29	2088.02	2429.18	2609.26	2453.02	2818.69	2328.45	2380.34	2150.71	2072.79	2819.28	3384.18	2606.02	2646.22	2059.16	2157.74	2100.97	2100.8	2155.82	2153.27	2193.24	2185.2
119	7.667	569.273	940.98	1470.14	1061.28	1733.39	1235.57	854.352	1222.9	1446.7	1730.71	1773.19	2260.68	1785.32	1181.82	1905.58	1980.39	1672.3	1803.43	1932.9	1752.07	1933.71	1852.02	1929.56	1651.65	1787.31
120	5.817	444.183	10.6441	11.0022	45.1278	29.8036	6.73282	18.4572	21.0613	9.70675	2805.82	1508.22	1381.07	41.8717	13.825	497.027	84.7558	49.3131	274.425	296.984	308.432	289.085	307.7	275.768	328.451	305.283
121	0.899	268.08	1047.92	2132.52	1590.73	1354.15	1104.13	990.27	1490.81	1382.27	2082.54	1260.23	1305.16	1094.41	1137.11	1400.65	1435.88	1468.03	1402.74	2173.06	2424.03	1759.64	1201.31	1219.65	1824.32	1227.36
122	1.459	104.045	1156.62	2013.94	1032.12	2201.01	1760.8	493.976	930.679	1165.28	979.232	1648.52	1645.68	1269	1118.43	1719.29	2028.58	1757.18	1455.45	1614.22	1477.29	1589.94	1722.54	1722.06	1568.82	1747.02
123	16.31	162.855	2943.21	2298.61	1974.46	2284.44	2320.22	2863.29	2330.83	3513.04	2355.03	2266.84	2262.87	2337.15	2927.67	3158.45	2791.12	2500.89	2219.28	2164.37	2107.26	2073.45	2492.58	2423.81	2247.84	2323.77
124	1.146	268.08	1172.86	2399.31	1387.46	1700.45	1895.06	1718.38	1553.39	3044.54	1844.07	1567.01	1748.74	1571	1464.06	1910.24	2095.04	2141.07	1814.37	1734.98	1818.42	1799	1588.76	1817.5	1904.06	1678.35
125	1.142	168.027	505.228	304.954	255.472	387.698	417.222	205.939	360.443	311.695	377.461	288.309	2425.32	379.994	334.106	695.115	200.518	460.147	268.917	266.901	291.902	2050.02	267.235	2058.37	350.944	277.066
126	8.758	326.19	284.635	253.05	242.702	215.352	340.807	269.913	278.348	304.955	301.018	228.176	188.697	225.595	524.406	279.848	299.469	274.483	427.73	544.079	468.124	512.836	528.945	508.097	445.82	392.711
127	0.983	192.025	1483.15	1012.61	1244.02	846.827	1780	369.922	1732.87	118.26	1425.15	1486.27	1908.81	1232.6	1079.03	1371.7	1777.51	2062.71	1189.98	1122.47	1221.34	1266.69	1191.16	1068.53	1237.74	1065.65
128	9.618	851.564	989.969	452.789	1308.91	1859.82	2229.25	1053.92	1977.1	3443.8	2482.74	605.198	460.727	1575.95	2754.66	391.338	607.841	242.146	12.2946	4.25267	4.04446	17.7204	216.889	1030.48	382.405	854.985
129	8.989	389.259	230.891	934.518	350.678	472.508	385.856	390.071	523.905	590.916	806.558	419.765	530.835	566.811	332.591	1396.9	2256.53	906.444	843.876	814.795	874.38	950.028	929.776	902.959	781.295	858.26
130	4.062	595.246	203.2	67.808	109.338	65.7171	76.6524	87.582	124.071	50.3407	2601.94	2043.36	1598.62	1086.21	1456.78	1324.57	921.837	1198.54	927.439	1013.04	983.204	1004.48	1036.42	980.524	1022	1016.4
131	1.016	91.033	2859.46	1142.12	1820.31	1709.61	1751.14	1798.97	2087.45	2207.18	1674.25	1787.64	1930.87	2063.47	1429.43	1454.5	1643.57	2335.03	1400.84	1437.75	1540.49	1568.34	1698.65	1839.83	1464.61	1905.99
132	0.954	268.08	1732.32	1974.34	1794.89	1231.88	562.39	894.86	977.031	1211.16	1969.09	1496.09	1222.73	500.066	471.896	592.195	1525.77	1262.82	1382.58	1842.77	2222.56	1573.46	1613.68	1100.53	1687.23	1289.63
133	1.003	268.08	255.764	1974.34	1384.76	492.344	150.811	173.911	1320.02	269.18	1881.56	729.063	808.088	872.097	95.5259	621.663	834.783	1262.82	1677.46	2018.34	2222.56	1805.9	636.108	688.399	1687.23	775.007
134	0.907	134.04	879.051	1974.34	1618.18	1468.26	937.147	808.059	1171.4	1211.16	1787.93	1806.08	1140.34	944.246	820.682	1126.56	1273.66	1262.82	1656.25	1559.64	2222.56	1452	1000.46	1559.31	1687.23	1072.7
135	9.265	338.212	71.8808	67.1535	98.725	71.9747	77.7183	46.6321	61.082	56.288	46.4426	50.6171	39.8908	44.5084	44.6882	57.1837	44.1479	67.0771	168.815	195.569	216.399	221.034	183.164	199.202	172.289	183.554
136	0.899	166.046	1311.34	540.364	811.475	617.903	704.318	1100.6	1310.7	1383.36	1178.77	1214.24	1127.54	1040.66	779.162	425.884	1087.22	1130.66	1155.72	723.243	1077.65	1223.19	702.917	1226.82	710.194	1131.36
137	10.076	570.371	2359.74	1589.04	1678.26	20.9633	1247.08	92.3447	1822.6	110.623	1823.07	1370.82	1473.35	1616.58	89.5767	2298.24	1652.46	1927.54	438.283	2160.26	290.897	2163.54	2056.77	1677.41	1492.45	1702.66
138	1.007	136.037	70.6242	968.855	384.224	780.674	191.549	361.322	548.589	770.077	431.332	533.806	362.367	315.181	111.791	117.873	1494.57	555.777	828.738	798.234	814.938	739.249	752.406	715.958	754.269	740.231
139	0.851	467.129	403.786	358.036	472.125	330.8	662.485	1050.8	877.915	2934.66	1005.13	759.405	573.879	1447.23	509.389	250.393	400.63	911.642	1308.09	914.792	713.428	658.573	740.763	680.281	1291.27	698.432
140	9.905	667.065	652.942	347.478	124.274	982.525	573.139	265.691	381.604	76.7669	45.1736	377.954	57.9775	85.9313	589.259	2821.02	48.4653	256.046	206.623	352.684	301.018	354.302	350.486	264.348	199.73	340.087
141	6.121	408.286	10.7035	26.1359	19.3658	55.0246	39.1532	21.9825	22.8989	23.6974	47.951	590.928	183.848	105.963	251.029	1012.31	141.525	80.8271	239.048	269.677	260.068	265.129	267.244	274.167	240.478	255.346
142	7.69	312.175	307.919	337.877	438.795	215.419	370.699	75.6704	309.785	421.063	275.967	245.675	261.179	59.6708	307.595	329.221	402.844	447.538	633.14	311.373	529.349	558.222	2143.26	121.276	278.623	2164.38
143	5.774	222.091	7.74469	9.39832	30.6638	23.118	6.39926	13.6169	19.065	11.6377	2338.06	1258.51	1165.17	29.3934	10.6577	446.153	98.7219	39.2281	274.434	238.992	278.25	242.357	313.673	257.244	267.915	257.516
144	8.432	598.31	576.157	1548.32	1557.9	1372.23	2157.6	1019.64	1466.2	2243.93	1050.39	1080.28	1304.73	1632.25	1028.7	1501.53	1796.34	1561.87	1506.59	1658.21	1558.33	1571.63	1537.73	1616.21	1300.7	1468.21
145	9.95	763.512	2327.12	1152.59	738.157	718.593	1674.57	913.162	274.356	735.714	910.772	904.29	1675.81	806.899	2624.69	1230.45	540.855	808.718	1.9396	13.971	66.0714	172.942	303.76	1445.93	1036.28	881.314
146	1.15	192.025	1195.35	840.406	1113	982.392	1534.63	2398.97	1483.27	1323.34	674.447	929.518	1290.32	743.37	869.538	1515.15	1076.49	1503.78	1000.43	1007.22	1066.17	1093.52	973.249	1094.98	1060.91	1145.65
147	0.992	464.076	143.076	75.5286	185.955	309.313	259.642	522.843	285.584	83.5248	53.2625	46.923	83.1231	55.0489	149.75	294.983	72.537	70.797	1141.4	1230.15	1913.75	1148.54	1173.85	1211.17	1259.59	1092.02
148	0.88	308.086	1422.48	863.728	452.131	1673.99	458.504	1953.47	1095.07	1250.51	1959.93	1031.7	961.719	1073.51	2451.45	1643.91	2119.13	775.411	1637.45	804.168	1543.81	1361.33	1554.37	1498.88	724.027	913.713
149	8.728	507.331	929.343	1131.41	1071.75	1399.09	1342.34	1785.63	1726.13	1852.1	1256.14	1477.36	1851.02	1757.98	874.637	1234.37	1820.05	1248.66	1478.85	1830.68	1527.22	1579.18	1543.22	1740.48	1314.58	1430.18
150	0.894	152.032	863.891	1072.22	488.879	472.318	1428.03	884.704	338.38	2841.66	577.637	549.527	575.266	609.461	765.937	2075.94	1931.21	422.338	652.906	390.425	394.41	496.318	594.093	743.609	480.587	927.675
151	8.278	827.565	460.784	149.913	147.578	467.071	411.296	278.526	308.022	1668.91	111.092	442.71	472.601	465.428	628.533	519.692	2283.81	487.355	4.55681	16.9915	4.17585	4.82937	4.53727	45.9954	782.468	1505.96
152	0.833	146.067	1342.17	979.329	1200.29	1424.33	1448.86	2144.99	1308.46	1399.87	1139.75	1907.06	1893.36	1148.3	1513.54	1977.78	778.973	1547.54	994.134	1914.61	1525.06	1558	1044.83	1028.12	1394.42	1146.84
153	1.147	146.02	1294.37	944.22	1141.89	1094.69	1654.79	2328.27	1507.68	1334.27	1543.65	957.297	1301.53	1278.28	933.54	1487.24	1072.78	1527.24	1043.63	1069.31	1140	1155.63	1298.01	1145.4	1356.67	1203.74
154	3.572	203.114	242.751	268.057	184.506	288.463	288.832	163.807	377.796	750.392	419.852	641.192	423.222	247.034	328.512	511.844	1187.83	386.471	444.242	547.631	535.466	540.237	469.984	514.261	556.442	518.814
155	13.971	145.929	730.465	781.186	727.389	1806.58	608.789	793.9	803.152	1124.99	802.144	667.735	786.761	916.803	796.186	733.965	805.194	965.074	651.564	726.473	508.3	623.798	678.992	576.817	707.538	766.933
156	1.017	188.048	480.057	260.412	389.41	489.9	222.05	365.603	583.533	215.314	371.576	355.872	556.864	532.528	228.467	358.084	305.877	411.707	1394.29	1853.52	1774.31	1699.52	1590.95	1918.05	1825.32	1650.56
157	0.923	210.073	962.548	326.217	716.146	415.075	559.608	682.315	1105.87	737.631	1243.58	1363.41	1624.65	1307.99	501.033	247.79	627.352	990.224	902.276	972.237	918.44	880.448	854.387	944.621	1025.18	958.499
158	0.93	467.129	183.225	130.036	252.886	160.417	291.829	199.764	591.824	838.153	700.509	759.405	446.638	715.366	107.944	68.923	361.449	1051.02	537.373	556.888	582.567	577.747	599.045	599.155	534.297	576.424
159	0.924	342.115	206.979	145.534	67.5641	323.684	337.898	282.536	1003.46	220.265	833.367	893.848	1021.93	1283.82	147.893	87.8425	432.346	1040.59	831.869	938.018	826.648	944.652	1013.26	1004.21	879.116	1012.16
160	8.958	304.206	55.3053	118.046	139.901	53.801	85.6897	53.3891	70.0958	39.7222	28.5328	29.7462	41.1775	39.1396	11.6019	13.4705	37.9307	18.1363	188.666	246.448	224.158	284.535	234.464	208.246	231.309	186.37
161	0.927	378.092	203.857	146.538	201.567	317.17	337.924	282.167	1076.36	216.394	819.567	875.832	1011.44	1274.86	145.148	85.7526	425.184	1033.36	821.636	929.402	811.073	910.705	999.369	993.353	868.133	997.103
162	0.891	172.012	1465.93	1354.8	723.333	1393.49	993.246	700.307	914.98	1186.57	894.041	1802.2	1337.45	893.375	1337.55	1546.01	875.078	1719.88	1068.15	1192.01	1154.9	1224.12	487.939	1266.35	1178.95	1090.3
163	7.843	502.287	678.145	578.991	736.447	785.969	779.094	757.397	967.615	1293.83	1501.77	1630.2	1376.88	1202.68	851.854	1188.09	1721.34	1178.98	1267.17	1334.11	1295.56	1348.58	1350.08	1352.8	1161.11	1192.49
164	8.655	363.243	103.134	418.403	161.697	193.514	144.344	118.608	313.242	679.443	283.935	246.147	208.23	143.576	149.617	672.507	1154.35	341.469	340.232	475.207	453.999	438.176	457.334	461.751	429.335	462.585
165	8.084	508.278	962.884	660.548	840.883	1028.66	983.62	648.516	1176.54	1344.43	1217.4	1383.45	1159.08	1177.48	1004.24	978.208	873.343	1057.49	1098.04	1155.85	1092.44	1126.2	1142.78	1193.59	1146.4	1134.53
166	0.894	129.041	927.408	866.606	676.251	821.916	1043.05	755.313	857.316	1088.41	1234.83	964.621	813.269	761.032	1101.97	1023.69	1475.16	807.32	1111.82	843.11	672.642	1084.73	1045.9	1124.04	865.658	794.609
167	16.411	169.893	1367.44	1007.43	938.55	421.336	1216.84	512.806	448.918	1777.97	1159.36	413.706	1118.6	435.669	1559.42	1444.73	498.19	1965.71	945.103	996.296	410.071	385.227	430.127	1504.7	1140.89	1393.04
168	1.468	767.113	1007.22	1177.91	1476.46	1566.07	519.854	972.696	629.077	145.417	565.283	602.364	426.016	608.348	1233.77	1286.7	50.1238	1727.89	504.307	628.618	459.921	911.145	512.839	532.532	498.019	1077.92
169	5.029	499.295	524.072	109.119	900.184	127.709	924.776	724.941	592.519	137.459	20.8807	464.44	902.436	768.353	1240.06	664.816	409.693	62.6441	624.1	637.955	602.736	611.029	669.328	630.208	628.298	632.065
170	6.561	924.542	1611.81	1472.89	1278.08	1357.8	1215.2	1225.02	1484.93	1245.02	1520.79	1559.28	1421.91	1598.94	1416.57	1586.34	1405.6	1636.31	1345.93	1461.05	1400.86	1462.49	1483.96	1397	1466.72	1572.26
171	7.841	477.284	730.288	527.472	923.606	793.852	749.958	968.906	1000	1028.73	1138.52	1192.22	1138.15	1160.87	899.039	1193.65	1361.81	1082.25	1129.78	1149.25	1171.74	1177.21	1214.33	1218.84	1069.21	1111.24
172	9.475	525.305	685.617	1132.37	855.991	715.766	595.746	939.123	1031.06	737.701	928.42	746.018	868.282	849.469	702.237	876.623	1829.33	900.976	1045.28	1124.77	1127.38	1139.54	1047.09	868.101	689.754	769.212
173	16.43	336.868	1844.6	1488.33	1306.2	1401.91	1534.36	1805.47	1546.18	1766.05	1406.32	1546.33	256.111	1501.43	1944.89	1972.6	1732.08	1774.03	1489.16	1577.99	1217.09	1564.44	1233.74	1367.51	1499.89	1554.98
174	0.929	270.094	859.015	236.233	686.441	321.798	507.526	516.352	977.138	687.735	997.208	1038.97	1287.4	1159.23	483.391	195.854	339.129	740.694	761.03	799.342	728.981	726.432	792.809	771.085	843.946	785.659
175	16.429	335.87	390.503	455.975	1318.39	1446.31	1582.29	1826.84	1548.92	459.418	392.541	1391.84	1292.89	1382.09	1986.33	1960.1	1726.1	1660.44	1444.63	1524.22	304.394	1568.22	314.405	363.386	1501.74	1542.19
176	10.195	851.564	943.003	998.769	1381.12	304.857	940.776	1332.32	548.371	244.171	448.952	498.227	370.544	194.588	1488.7	322.335	394.493	71.1315	5.16056	2.15684	1.94117	9.39939	330.734	959.53	1082.78	1190.45
177	7.535	298.159	100.035	142.171	96.1104	129.741	174.426	115.107	156.825	96.7324	89.0916	128.983	89.2497	87.3047	103.279	156.16	106.415	148.019	163.65	182.346	174.736	192.001	262.661	203.759	190.28	272.471
178	0.905	148.035	1919.06	750.316	1134.05	692.034	1078.6	1198.25	1558.74	1153.07	1478.52	974.424	1175.7	1081.67	1244.71	1217.12	887.423	1382.92	1085.76	1224.86	920.263	999.469	1154.07	965.412	1161.12	1180.87
179	0.86	309.106	1911.46	858.584	482.752	1110.98	807.052	721.554	988.728	707.719	1011.01	911.464	1214.6	1193.35	1415.16	1892.08	629.257	1607.89	595.919	1082.18	1116.14	947.982	967.84	1197.44	966.693	1008.48
180	16.455	189.938	1747.86	1381.51	1270.41	1352.99	1524.61	1719.25	1502.25	2022.22	1621.66	1542.34	1471.3	1460.28	1824.36	1859.28	1694.34	1742.63	1435.58	1448.86	1371.79	1448.94	1500.6	1446.55	1382.24	1472.58
181	0.915	111.991	1503.27	979.577	774.618	1083.77	1064.3	741.058	981.433	1303.84	945.926	1549.47	1179.22	945.483	1406.64	1594.38	931.072	1394.33	1121.67	1229.95	1053.39	1084.74	543.455	1216.6	1232.03	1142.51
182	0.854	301.056	1880.81	841.868	500.158	1085.64	784.724	665.129	972.07	663.442	990.962	1471.32	1198.58	1150	1354.83	1857.21	620.08	1579.28	545.617	1036.97	1088.89	916.219	928.886	1148.16	566.178	976.776
183	1.188	284.075	852.08	853.654	679.387	665.587	1253.54	678.899	983.448	1985.43	1215.59	856.856	1232.3	1053.55	1155.85	1692.47	1699.74	1125.45	1026.13	1017.75	1098.55	1102.31	1205.75	1053.12	1119.32	1027.66
184	1.156	299.076	94.4458	534.892	252.508	317.813	244.582	237.7	322.395	844.564	242.483	314.981	173.094	153.162	273.684	528.919	1039.95	266.557	376.341	377.608	385.198	387.271	345.521	397.018	441.083	386.155
185	0.894	188.048	52.1999	45.7129	66.7944	103.913	225.712	369.316	127.471	219.466	21.4322	39.9217	85.6542	83.6206	232.648	367.572	80.3121	49.8243	1244.39	1462.68	1279.31	1268.95	1333.32	1278.46	1506.73	1440.34
186	0.794	155.068	610.078	1135.45	670.004	1072.41	1030.38	783.567	853.444	1003.91	1219.47	1374.29	1034.56	770.43	1160.1	1241.4	1284.92	1192	980.201	1033.1	1081.2	955.552	1136.29	975.095	1042.98	1027.19
187	0.87	347.062	1837.35	779.951	442.617	1044.24	735.634	639.099	923.606	610.24	955.83	589.012	1175.39	1141.41	1314.27	1794	569.953	1537.77	522.69	1009.77	1048.72	881.305	888.795	1120.04	373.876	929.043
188	0.881	102.03	1380.69	541.487	918.047	619.339	956.654	1181.51	1457.25	1108.68	1283.15	1157.29	1092.19	1201.26	870.089	974.989	772.259	1252.05	1075.12	1205.07	1113.4	1015.05	988.672	1080.62	1160.29	1246.06
189	1.904	219.109	737.555	426.819	423.634	418.427	617.094	429.222	486.884	935.913	297.604	462.187	278.796	260.448	124.059	827.106	877.845	970.795	439.404	1248.2	451.857	430.052	387.878	520.489	456.423	485.982
190	16.424	337.865	1505.8	1127.6	1190.4	1276.05	109.596	1678.75	1142.08	1635.9	1520.3	1406.23	1367.82	1163.81	1820.23	1558.46	1378.17	1368.33	1362.03	1415.12	1318.86	1426.89	1452.88	1219.49	1172.7	1157.43
191	10.152	280.239	61.3671	70.1914	98.7869	79.6751	99.5312	39.339	78.416	116.946	156.433	291.37	99.0753	100.927	91.3573	203.755	626.147	241.533	223.809	237.765	247.553	268.325	229.816	241.175	328.85	340.095
192	0.926	118.025	1766.94	892.767	844.184	944.754	821.845	800.046	821.856	918.879	792.529	1142.49	750.053	805.465	1136.33	1202.71	686.677	1006.15	911.249	935.916	885.197	907.796	856.245	983.327	856.273	1070.47
193	0.87	133.036	546.953	564.258	387.105	251.389	506.585	609.324	290.672	610.747	584.363	916.834	406.553	317.924	499	562.162	1180.66	260.979	249.614	249.584	673.954	274.336	626.391	305.174	414.382	701.741
194	16.272	127.886	1328.66	1119.9	921.044	1000.71	1072.7	1451.62	1153.15	1667.64	1584.78	1228.61	1074.39	967.871	1476.87	1346.84	1241.41	1292	963.199	1329.81	1274.69	1123.08	1021.37	1264.9	1224.84	1192.17
195	1.148	129.041	610.711	1383.66	973.964	1043.81	1384.57	797.005	631.795	1055.86	1063.54	990.207	885.923	967.226	1270.95	1219.42	1388.23	1161.86	919.245	894.42	999.56	967.542	899.906	1005.17	1072.59	1067.69
196	9.664	569.368	1131.86	1193.31	927.714	1047.08	682.549	959.907	955.905	431.582	774.832	807.716	603.786	635.657	718.573	1187.33	602.473	1027.2	893.038	1183.33	1165.85	1390.92	1148.11	872.399	715.763	749.387
197	4.19	1031.58	69.5279	1348.74	643.783	823.479	942.151	211.892	48.5589	63.7798	507.787	130.002	78.5633	62.0332	174.036	55.8651	41.6564	134.588	324.977	273.326	295.705	56.1077	328.632	51.7901	329.054	55.0295
198	9.671	509.346	1153.32	1348.61	947.667	942.417	716.54	972.554	980.857	443.835	801.28	820.917	689.697	653.437	739.089	1218.15	621.138	969.665	994.713	1211.56	1195.19	1342.72	1011.15	898.798	737.653	770.766
199	9.889	668.067	199.616	116.553	35.2212	959.34	593.492	126.954	117.731	35.47	34.616	114.86	17.294	41.5327	200.86	1053.9	14.5177	91.901	90.5799	130.716	121.865	126.903	120.436	119.645	112.459	124.562
200	11.368	739.512	118.765	38.2995	34.487	336.672	1088.13	574.42	24.4773	383.322	806.289	694.919	737.503	709.389	1524.5	1824.1	354.486	132.855	2.08185	5.37248	66.741	93.6654	56.9303	898.328	195.575	202.019
201	0.933	289.072	912.928	406.291	681.035	774.303	681.259	1464.25	740.434	831.139	1193.1	1400.88	735.162	769.922	1709.6	769.26	571.99	489.359	677.829	519.9	614.318	579.558	569.399	559.204	598.001	564.786
202	0.938	127.008	421.076	192.95	983.256	838.861	1080.3	816.793	125.829	1309.05	194.389	460.878	1122.99	107.059	866.942	1192.29	1405.24	1505.68	1173.73	148.306	219.085	1181.33	1239.25	1137.17	153.728	145.78
203	11.628	739.512	610.36	668.348	34.487	880.707	1070.86	963.221	245.383	1156.62	806.289	694.919	737.503	709.389	1752.59	165.789	475.435	298.231	1.71946	5.69381	132.819	1161.7	902.089	988.911	395.622	789.703
204	8.525	827.565	187.619	48.6056	62.601	611.962	144.211	181.828	106.322	218.678	242.082	178.14	855.483	130.629	144.391	176.606	254.893	261.278	12.7503	10.9302	1.80637	1.27317	1.5155	14.7945	215.048	158.988
205	0.931	217.042	814.47	373.688	358.454	449.763	733.147	870.267	357.503	1120.85	526.106	1387.3	856.734	775.92	891.302	123.917	301.869	192.446	716.766	358.069	1224.44	402.243	1356.18	174.017	103.622	1311.24
206	5.626	408.286	51.7957	238.424	81.2118	187.095	226.49	66.466	79.2186	75.8282	545.135	259.778	249.888	146.274	247.333	1742.76	562.674	423.195	489.199	505.017	497.481	479.336	531.35	520.715	511.997	547.648
207	0.974	232.038	112.69	76.0264	175.993	203.902	296.376	528.152	293.955	111.834	53.2625	46.923	83.1231	55.0489	151.542	297.75	72.537	70.797	1193.52	1201.14	1168.65	1154.18	1262.13	1247.05	1353.18	1226.75
208	8.728	251.151	1377.38	467.875	494.642	445.609	479.193	394.543	369.565	98.4263	657.891	482.957	521.931	703.385	551.043	701.56	333.646	610.486	613.947	629.342	609.553	594.793	606.017	598.908	585.51	615.321
209	16.457	225.915	1482.1	1184.31	1086.68	1121.61	1276.96	1475.19	1287.94	1727.84	1377.41	1323.23	1245.38	1253.08	1543.69	1693.41	1451.3	1507.77	1193.55	1206.98	1144.89	1237.58	1252.5	1279.91	1161.54	1245.3
210	1.154	148.035	1598.63	478.172	1055.38	367.287	727.389	1206.59	1148.14	582.809	340.554	193.964	184.531	211.767	546.59	702.111	166.925	434.544	502.939	495.202	517.586	530.175	536.56	549.745	525.793	575.417
211	10.601	116.926	489.495	686.092	490.599	559.895	495.091	598.112	581.471	1865.14	866.197	792.656	658.074	712.653	642.958	727.566	876.854	722.6	871.315	770.739	905.596	846.409	921.378	821.706	867.691	917.543
212	10.608	375.138	508.013	427.023	394.099	572.936	445.584	565.379	519.748	1002.94	751.969	721.742	610.665	621.816	500.924	693.102	845.902	684.077	1079.15	1211.21	1237.53	1250.48	1058.13	855.481	715.04	674.286
213	2.737	785.155	1070.65	992.727	766.56	1219.12	1239.12	897.944	857.914	749.248	771.099	885.808	807.048	811.695	1405.36	1592.84	758.054	1074.62	813.128	828.325	748.255	949.104	821.833	898.415	783.33	843.563
214	1.153	88.0142	1587.71	487.881	1105.39	398.591	752.883	1165.04	1132.99	720.623	407.021	278.152	270.777	287.955	567.967	609.196	232.305	423.074	467.86	512.705	549.791	545.47	536.101	552.518	553.847	645.823
215	4.377	515.288	156.691	1238.31	431.133	434.324	396.264	203.818	168.379	269.286	659.616	264.161	147.372	260.417	148.326	369.583	221.97	130.674	218.153	176.692	176.161	217.463	226.75	249.137	217.847	148.37
216	2.163	242.905	1338.71	646.445	402.151	462.475	461.538	1060.06	802.759	1058.27	1292.74	1042.77	1050.81	858.076	457.96	1676.49	687.107	919.324	924.034	1093.85	723.657	787.603	868.267	1101.94	680.009	664.81
217	7.862	479.299	495.184	989.36	1011.87	1207.39	537.231	1370.71	1282.94	1300.89	436.768	498.026	984.953	988.867	322.941	454.255	491.474	519.894	656.229	713.803	738.443	721.873	674.917	750.77	679.881	744.173
218	2.015	219.109	737.555	426.819	423.634	418.427	617.094	429.222	486.884	935.913	416.442	567.347	363.433	260.448	124.059	827.106	814.594	970.795	439.404	1248.2	451.857	430.052	505.675	520.489	517.889	496.183
219	0.936	349.093	807.535	403.443	509.424	712.963	633.931	1385.49	653.645	789.822	1138.95	380.37	359.358	591.825	1599.76	699.113	499.613	398.479	578.929	497.878	599.07	435.952	468.051	591.689	505.186	523.549
220	10.599	763.512	94.5176	74.1976	52.3118	69.2621	114.823	34.9507	47.5666	71.5003	65.1169	87.0506	55.924	87.3293	69.4443	138.825	79.3264	67.3134	1.26362	1240.39	317.912	153.785	262.64	136.297	108.968	140.942
221	7.865	539.321	484.481	953.752	985.003	1165.71	527.182	1333.76	1247.4	1262.51	423.748	490.675	968.901	961.878	317.331	448.842	487.804	511.58	641.075	693.64	720.115	709.1	656.081	737.042	670.85	725.765
222	0.876	629.181	177.19	30.6191	145.969	48.8883	129.541	452.812	574.354	1213.59	365.327	163.134	309.717	455.568	75.9541	12.6465	9.52056	336.268	276.687	137.987	305.695	274.873	206.041	337.485	268.103	264.568
223	6.658	294.186	6.75331	11.9318	23.0787	7.69901	11.9583	4.41105	12.5014	7.50139	4.80574	6.49924	5.51383	5.78814	2.28996	3.78996	3.5683	5.74467	75.2301	74.8841	77.207	74.113	77.9797	76.6943	79.3474	78.6358
224	8.594	442.258	21.8404	17.5829	31.9948	22.3328	27.8391	14.9666	22.5324	17.773	10.0934	12.7048	11.1619	12.8197	14.1915	16.5335	6.88539	32.034	96.955	93.7487	97.115	95.941	100.766	83.1271	93.2198	92.4064
225	7.873	545.274	335.412	683.127	386.393	876.961	690.733	416.466	610.999	650.779	672.087	740.959	558.178	490.934	427.44	704.336	877.332	687.116	630.045	669.949	671.991	704.538	697.55	722.017	624.274	703.846
226	1.15	308.086	858.511	655.847	655.232	796.53	839.457	1217.3	782.451	977.123	896.553	961.524	946.77	1067.98	1511.91	1015.56	814.055	961.592	783.64	790.691	811.501	852.852	796.074	895.941	888.618	871.64
227	16.375	188.867	863.645	676.629	635.184	688.953	725.222	844.91	1197.42	1033.24	764.19	745.785	741.679	737.266	931.651	969.913	836.897	868.109	662.289	668.521	634.281	685.869	1181.35	711.4	1095.4	742.939
228	0.084	242.905	311.238	238.378	280.579	237.209	256.099	318.326	283.493	447.499	294.188	225.447	231.08	224.129	316.259	294.361	288.441	320.986	224.166	245.392	272.483	222.108	168.114	268.275	233.244	280.412
229	0.924	380.088	142.51	134.849	98.0148	52.0353	240.776	576.649	198.228	1686.85	151.526	609.093	67.0721	131.089	263.504	113.307	343.342	823.7	234.706	375.658	351.534	78.9802	192.402	841.222	214.663	730.889
230	1.15	189.062	372.91	1095.5	772.167	798.951	1056.88	479.693	448.238	662.938	831.291	759.753	751.231	804.766	980.935	880.206	1017.66	922.216	694.149	651.472	727.692	699.067	673.474	767.737	807.76	797.006
231	1.021	97.9655	1032.38	803.015	525.575	558.232	628.885	890.156	770.97	1590.45	669.572	514.842	657.353	738.906	696.531	1337.15	650.346	510.223	543.215	529.59	602.468	1129.22	588.394	724.374	762.774	580.33
232	0.827	504.167	139.316	27.0293	138.901	81.7765	273.133	856.602	576.588	1425.64	562.621	302.599	417.947	468.54	105.419	26.5995	17.577	290.343	271.252	322.565	317.246	324.813	313.389	314.278	285.07	347.947
233	13.052	466.31	224.781	914.068	637.076	1067.7	401.754	497.766	346.816	478.55	782.413	461.387	809.749	885.505	1209.54	954.962	819.027	412.248	1030.67	617.639	841.32	605.384	608.772	599.078	388.539	509.934
234	10.729	401.154	465.57	340.535	423.025	465.742	462.986	511.412	527.715	611.22	710.685	638.575	532.334	645.311	499.118	722.626	836.423	631.67	840.872	977.473	1062.12	1019.86	864.257	762.121	614.677	574.302
235	0.842	250.028	852.334	955.148	620.67	405.504	866.138	825.795	515.264	1263.64	704.293	188.387	492.804	533.908	766.667	987.533	805.591	1125.11	521.633	575.815	465.972	543.143	589.411	830.182	547.147	543.63
236	0.933	250.028	788.01	1063.48	569.865	538.671	365.171	343.14	573.042	637.951	790.793	215.445	532.08	621.429	226.072	438.292	827.075	835.264	624.07	651.244	689.404	652.964	632.188	557.211	504.25	456.934
237	4.89	517.286	402.381	989.801	963.793	433.21	57.5772	510.693	580.864	485.05	27.1772	430.429	32.1702	608.313	54.3082	38.7936	15.9042	203.687	516.329	641.166	560.306	626.169	27.3347	16.4204	648.127	717.544
238	7.828	569.273	292.652	767.901	359.969	939.551	437.873	319.63	483.993	519.835	431.627	560.725	530.539	389.214	365.033	438.419	708.54	576.79	614.662	573.149	614.092	612.752	659.148	456.007	596.327	648.527
239	9.569	382.238	38.5377	33.6216	32.4844	42.3128	38.9693	26.7794	43.5133	27.2967	23.3952	28.5372	23.3408	22.6876	25.8643	33.9633	28.2551	50.6071	70.445	84.2175	78.78	87.0537	152.754	138.497	69.589	72.7422
240	4.792	497.279	152.575	164.751	938.266	123.382	318.811	1161.89	522.349	145.165	108.098	204.984	266.232	303.347	477.61	284.588	176.986	66.3989	282.827	330.706	287.803	304.882	337.604	326.003	332.381	328.658
241	10.021	304.239	119.379	246.217	210.677	201.658	158.602	122.077	320.643	454.296	250.317	391.806	254.655	161.666	127.769	356.79	707.067	290.283	449.211	415.225	314.657	332.283	403.087	342.629	295.343	403.68
242	9.584	298.25	29.9124	81.2776	34.1678	53.0645	40.4828	63.1598	77.4418	72.6094	109.527	92.7155	91.1763	67.4362	35.2621	67.7186	735.642	281.408	235.014	241.835	246.884	245.555	252.908	239.63	217.94	224.201
243	9.691	763.513	219.759	26.8308	7.65531	232.405	583.077	283.125	4.27742	196.173	320.368	918.062	600.519	282.939	716.776	1350.14	569.446	220.782	0.50067	5.79297	8.00957	40.7971	233.363	515.797	12.2998	195.353
244	8.652	1036.67	972.33	905.906	874.475	870.148	619.992	962.504	1012.36	795.955	946.781	781.003	838.833	878.176	817.154	1034.27	810.336	790.567	904.45	957.832	949.337	1013.19	934.758	978.995	767.948	852.181
245	0.865	257.065	571.103	781.748	349.329	397.814	680.742	397.432	623.747	1219.59	718.462	534.218	452.485	517.062	695.894	1122.02	1181.84	927.7	541.031	630.133	341.941	598.729	651.466	609.913	583.725	562.305
246	16.444	263.865	1031.01	833.84	754.112	892.895	914.32	1098.43	857.823	1287.45	1015.96	996.549	883.77	845.242	1077.46	1206.07	1154.78	1102.67	917.686	988.034	839.363	893.678	1016.82	974.375	813.265	878.142
247	0.927	369.083	535.543	497.413	346.881	314.57	422.373	371.8	513.533	612.629	759.932	387.651	348.731	354.589	537.578	418.754	622.488	461.042	629.88	486.551	263.283	602.855	353.111	499.43	608.784	475.609
248	0.871	132.04	761.508	295.811	582.311	444.61	595.621	810.385	889.32	911.168	1020.76	1023.22	997.342	963.304	684.028	325.484	529.298	746.727	695.314	745.876	679.608	723.316	713.635	744.477	673.862	719.324
249	10.064	328.239	140.093	356.47	214.116	35.697	268.404	34.1731	75.0502	99.205	282.896	139.87	289.58	231.25	97.3184	220.809	288.19	33.0129	240	492.815	338.774	697.239	193.221	603.406	549.203	151.075
250	5.62	454.292	38.1491	178.349	61.7514	140.086	166.214	52.565	57.7838	60.1879	407.673	201.58	188.074	110.596	188.844	1280.67	424.17	313.502	368.194	385.117	375.439	357.482	404.734	395.738	381.853	407.854
251	6.559	502.264	1115.91	897.956	792.778	808.071	818.428	905.683	934.381	1049.13	980.761	942.212	951.047	899.62	1082.37	1051.96	1014.17	1052.05	921.263	893.667	943.881	946.433	942.623	920.966	913.893	992.801
252	0.776	566.053	591.915	431.095	452.193	778.991	249.115	731.639	514.949	115.742	744.659	960.192	732.87	481.967	1090.77	951.806	462.115	968.543	543.856	624.062	508.662	624.344	655.879	608.582	583.547	682.15
253	2.754	173.997	713.154	826.679	448.85	703.326	459.114	390.519	536.878	470.467	456.059	599.089	706.108	870.027	270.735	1291.48	377.828	215.548	492.495	504.766	511.257	520.629	525.252	433.244	549.801	549.368
254	10.607	356.164	373.728	375.574	302.132	387.929	356.778	449.455	452.898	1008.31	536.268	599.069	455.696	449.146	354.938	587.138	967.096	547.583	648.457	835.761	912.215	929.519	622.708	682.588	654.077	723.155
255	11.366	765.528	960.524	96.9105	161.351	511.694	342.386	285.94	181.329	191.61	545.306	568.359	487.458	610.516	837.276	1103.17	265.469	329.41	2.34856	10.6302	15.768	968.51	395.445	370.26	568.602	268.565
256	2.985	246.019	143.582	10.9902	22.7313	49.7585	470.444	86.8996	97.7504	19.233	29.6148	101.453	54.9901	294.071	127.971	1274.86	998.97	841.859	224.143	244.512	222.87	232.325	228.41	232.455	230.336	244.938
257	1.58	687.146	579.335	623.995	668.176	762.222	685.912	906.07	765.149	706.541	593.714	678.594	682.157	644.456	755.736	793.307	477.196	838.376	608.936	622.987	637.233	623.793	658.346	674.367	654.468	729.818
258	5.021	497.28	48.8554	241.826	112.818	121.288	370.252	1161.89	522.349	30.3425	70.8207	302.41	72.9824	48.5694	246.441	166.315	42.1383	139.711	111.277	82.7788	82.036	110.588	130.746	67.02	81.226	71.5364
259	3.932	322.05	527.238	66.4637	67.2707	1.27056	110.257	132.609	228.017	51.6361	0.845002	839.635	560.898	217.237	486.277	537.549	281.518	647.26	314.061	336.814	370.435	344.067	327.808	322.103	336.174	340.008
260	0.846	272.01	932.876	925.407	380.537	349.318	814.21	353.577	539.395	1093.15	761.785	89.9746	290.509	378.768	521.295	752.335	444.789	511.895	306.269	354.571	330.055	337.961	337.126	329.308	314.486	347.544
261	1.012	148.035	1171.38	227.996	662.773	166.094	523.595	777.271	656.974	527.53	506.338	274.924	343.63	525.63	766.101	755.767	349.733	446.027	394.862	359.455	391.629	350.625	383.59	390.017	340.583	384.49
262	1.311	349.093	79.2231	135.787	251.43	241.133	39.6786	108.665	108.493	43.4136	48.3207	242.616	597.215	114.222	66.0161	131.421	571.072	797	149.826	165.745	721.831	150.338	777.958	764.106	805.492	787.182
263	9.926	764.516	156.069	289.66	216.576	306.451	602.929	297.18	104.99	282.021	600.366	299.898	672.776	450.801	1100.93	1109.18	496.608	250.572	2.74526	6.08318	31.0724	81.7034	183.068	121.095	282.398	395.977
264	16.306	181.905	798.548	852.213	827.255	620.389	623.251	632.401	691.817	1202.47	833.345	861.869	619.566	805.54	729.411	896.58	734.201	1039.96	713.693	617.327	794.356	860.375	843.132	906.514	915.361	693.885
265	2.826	191.06	376.917	872.173	820.312	853.66	790.942	588.083	825.124	976.04	542.44	656.874	464.711	501.253	401.398	434.555	730.873	512.955	606.764	616.867	646.518	648.823	654.638	638.709	659.3	676.709
266	3.801	515.29	64.7557	46.6272	819.171	13.433	417.773	190.114	174.954	135.905	46.3271	45.3614	134.314	86.8611	80.4413	93.7939	70.1298	7.81542	148.998	150.888	126.209	136.234	133.746	125.659	159.344	132.867
267	0.902	282.042	356.555	556.358	537.152	597.24	346.978	178.381	493.255	484.472	605.722	456.84	434.219	600.412	209.716	238.029	566.288	474.284	537.704	590.164	544.269	544.339	640.764	576.037	569.507	548.02
268	8.235	411.243	157.235	780.586	214.649	298.298	196.497	141.762	321.735	528.623	321.085	234.541	237.343	183.563	208.554	744.942	968.983	409.826	385.414	396.905	404.292	384.576	404.182	408.12	395.91	403.691
269	5.405	465.307	15.8414	124.922	44.7608	91.7102	48.0337	24.0365	24.6326	14.1862	60.7216	121.575	237.732	123.829	160.259	141.914	54.9633	59.4545	121.261	117.524	124.792	112.769	113.429	114.724	116.627	129.61
270	0.843	287.984	1028.33	663.062	487.339	310.461	659.252	509.97	379.491	927.308	476.1	154.586	377.489	727.213	556.738	736.824	1017.98	972.507	409.17	447.09	341.855	771.839	448.672	681.341	416.379	238.708
271	0.242	215.886	17.6623	21.6195	11.9143	864.076	910.343	1049.24	15.9462	1271.57	18.2442	845.089	21.1981	875.576	24.2782	26.7148	34.6008	25.2698	4.90411	11.0731	5.55057	827.884	9.24902	4.96859	1.1842	39.7654
272	8.01	477.284	467.755	595.062	607.617	695.281	681.557	743.784	750.35	868.558	435.008	503.621	544.657	549.011	562.175	722.663	857.031	723.699	594.443	639.908	612.989	645.249	652.702	646.579	649.625	642.879
273	8.211	453.284	457.975	720.15	585.919	596.537	216.724	1084.35	809.109	349.993	234.866	327.749	313.055	317.965	290.708	526.662	512.992	320.796	414.1	445.999	426.58	440.801	448.397	427.12	418.645	413.89
274	0.932	173.991	397.076	571.739	313.293	316.638	649.786	496.423	318.773	899.172	454.486	154.853	341.555	356.694	545.329	706.609	429.279	418.23	365.614	393.236	424.298	362.354	363.358	265.261	250.851	218.923
275	16.375	186.871	1075.16	535.396	552.737	749.244	650.705	696.023	558.108	1290.07	826.875	603.728	568.638	603.788	742.141	770.317	680.509	690.619	500.575	541.27	515.612	537.431	618.092	614.057	788.715	598.591
276	0.898	260.029	498.656	395.734	486.715	424.083	517.669	1006.41	468.995	255.248	584.68	553.925	880.944	450.052	501.284	394.109	315.148	692.749	533.198	366.464	304.216	529.189	572.484	521.239	591.578	439.613
277	11.904	739.512	610.36	668.348	295.46	51.5052	65.5641	4.6619	245.383	138.013	178.046	54.0736	71.449	53.3248	86.8905	104.167	16.2548	217.872	2.1573	536.26	853.179	758.903	91.8666	55.0687	90.5597	35.8702
278	16.452	307.874	357.493	222.583	260.404	221.143	222.17	281.172	209.827	338.087	296.683	196.358	256.913	309.025	358.571	304.232	235.708	941.21	208.082	873.113	244.556	321.458	836.354	256.888	261.788	242.567
279	0.903	277.084	35.6642	14.0872	40.8161	66.4364	18.7315	34.174	72.8665	11.607	18.8407	16.7363	41.4106	43.739	18.8387	44.3642	33.9418	16.8172	813.505	821.366	211.263	713.545	868.588	764.949	800.601	211.515
280	0.838	540.144	122.651	20.1002	121.187	71.9841	238.317	702.212	431.805	1271.95	471.983	233.33	338.47	388.224	86.7561	21.7285	12.4408	238.401	248.861	244.296	239.238	281.165	255.773	252.518	236.976	267.287
281	9.22	644.324	86.3264	117.939	98.6371	102.405	65.0672	39.8239	102.023	207.853	132.926	260.043	67.8913	58.9107	78.2631	89.0837	620.866	119.102	217.762	247.499	238.27	264.137	257.992	245.092	187.668	197.28
282	9.055	801.549	122.725	168.523	568.082	488.131	326.343	285.677	88.026	576.36	830.789	255.49	185.136	137.776	172.465	32.0276	77.5598	144.291	2.16684	2.31922	2.41452	2.48581	3.644	875.344	135.854	344.065
283	0.854	226.067	656.938	229.513	496.416	338.858	496.239	667.302	735.087	666.286	621.855	875.556	773.855	778.513	578.587	255.573	487.626	686.979	589.759	612.897	592.495	628.362	642.19	628.244	609.464	590.726
284	0.881	126.016	316.35	683.475	591.343	183.96	152.279	554.938	665.368	802.307	957.215	406.089	499.022	802.035	636.612	183.445	980.647	939.243	264.79	738.937	741.368	590.795	769.524	728.114	331.067	687.648
285	16.46	306.867	156.814	149.639	623.815	705.2	767.332	157.5	746.843	1019.72	839.566	773.97	675.727	755.241	197.199	179.102	903.387	176.484	721.119	752.233	653.082	771.378	791.58	133.47	124.706	113.914
286	8.399	531.33	262.394	243.856	246.14	318.43	355.708	286.04	401.882	764.964	635.186	841.63	836.386	655.855	379.242	488.599	991.879	583.567	563.301	313.913	602.737	618.304	613.15	618.381	501.567	537.482
287	0.842	169.049	433.825	76.8626	87.8252	177.875	148.371	1022.53	650.08	131.746	205.922	488.526	322.138	622.92	513.6	298.978	320.773	394.669	268.363	247.585	353.573	223.731	350.997	385.018	246.983	329.146
288	2.805	179.06	1045.59	334.907	472.27	293.907	70.8763	363.276	578.561	300.256	1.344	1.33243	2.88205	17.3701	11.3023	7.9532	20.6232	7.11093	174.013	180.571	179.311	184.019	190.949	184.382	191.574	202.834
289	8.656	558.326	713.87	718.49	649.628	644.179	505.607	683.199	704.751	715.697	765.706	606.492	567.616	578.403	690.872	747.541	613.511	593.635	747.462	823.831	801.567	824.733	770.611	762.038	533.607	621.487
290	0.989	342.045	1025.11	296.305	276.175	310.704	650.228	604.255	243.09	418.14	432.129	319.158	273.328	344.05	1060.45	833.049	276.359	355.592	300.149	290.127	323.836	290.895	349.882	290.108	315.224	315.688
291	8.402	591.352	257.732	223.889	240.863	309.811	347.996	280.55	394.122	747.145	618.081	816.474	811.779	639.108	368.297	476.562	964.518	567.067	546.626	608.628	588.433	606.502	598.137	604.75	487.534	525.263
292	9.401	602.331	385.261	469.144	482.729	256.482	183.42	451.414	498.708	220.041	377.698	245.037	389.91	465.481	327.505	420.283	690.863	332.821	427.052	461.355	420.509	419.315	402.134	332.72	234.854	275.279
293	16.269	171.877	820.043	643.835	561.525	487.673	740.257	721.932	664.571	928.471	821.709	689.489	627.094	775.085	870.278	893.866	828.133	923.357	710.248	712.821	620.134	545.846	568.536	716.061	663.67	852.176
294	0.819	222.073	449.795	324.214	445.494	356.75	507.272	979.324	498.769	354.471	573.284	507.634	780.115	441.434	474.612	328.791	241.35	370.529	189.267	335.466	302.86	197.68	574.328	204.178	325.764	431.446
295	16.302	208.843	711.682	547.732	403.907	559.435	614.175	848.967	529.554	782.757	279.819	457.387	406.12	624.339	765.298	747.266	443.792	348.129	378.812	590.989	266.837	616.072	814.726	668.617	572.23	613.803
296	1.871	145.072	528.18	268.319	164.716	373.907	728.508	548.903	646.575	894.27	276.354	299.689	653.033	428.801	543.253	666.24	447.491	465.854	536.115	566.958	537.958	392.958	391.827	575.657	573.135	594.197
297	4.78	1014.58	39.4198	48.9086	707.88	46.3838	136.926	191.129	175.839	21.6043	48.2982	48.8634	155.989	90.9648	89.0457	97.2802	21.1838	23.9654	107.809	119.667	116.687	116.526	123.833	117.437	106.023	119.923
298	0.929	169.049	120.145	76.7497	55.1603	107.93	76.2116	109.952	102.292	16.4718	46.013	457.68	244.255	642.088	27.0742	132.084	205.253	196.357	141.502	141.985	177.914	130.359	80.0283	131.667	95.139	79.4514
299	0.934	158.018	359.442	482.204	592.964	477.148	824.095	362.989	302.082	1094.94	332.054	155.304	405.585	571.384	522.975	754.458	572.396	613.738	483.063	498.005	478.063	462.844	351.404	457.811	479.609	431.744
300	8.906	801.549	158.539	216.089	298.756	488.131	398.874	246.315	407.792	304.92	544.219	467.423	231.903	138.517	187.879	74.7368	135.693	11.4502	2.73598	3.09182	2.80676	2.63943	3.74805	196.921	13.3419	567.61
301	0.845	210.073	504.638	168.323	115.811	183.767	291.934	955.21	498.505	902.156	516.511	540.468	496.496	272.731	596.487	247.575	314.894	331.928	312.679	332.023	319.743	327.622	281.296	346.083	338.125	325.687
302	0.858	221.089	161.687	560.344	270.369	305.764	266.246	248.291	233.045	746.79	287.669	419.704	325.345	228.682	300.654	449.903	921.274	321.164	434.577	491.098	237.805	484.395	504.523	445.17	457.727	421.243
303	0.931	278.039	645.574	488.73	624.678	465.441	712.809	485.13	621.995	696.454	853.429	719.617	783.333	649.798	825.142	566.65	456.506	528.993	558.964	541.43	472.895	597.286	749.195	594.41	534.436	568.179
304	11.592	765.528	907.474	405.029	161.351	551.042	170.776	285.94	274.79	191.61	146.183	62.889	322.105	35.0013	116.218	107.896	44.6055	346.416	1.82129	62.8151	759.55	699.75	395.445	69.7885	568.602	307.825
305	0.934	211.989	366.566	489.666	589.164	478.872	816.226	356.093	304.882	1095.77	332.168	149.25	402.408	572.197	523.759	763.55	579.127	618.173	476.536	493.365	480.106	459.023	344.335	454.745	475.464	425.664
306	7.209	298.159	80.6726	19.6188	67.5744	39.2125	72.7801	49.3813	66.2564	40.1456	45.4272	20.0143	35.2553	49.1927	54.4699	95.719	58.2724	54.772	70.6008	79.1322	82.5454	88.1352	60.6853	82.1226	69.4092	93.2638
307	0.904	278.08	31.6438	12.4307	37.189	60.7397	17.7785	27.7969	60.4469	10.5617	20.6195	14.0524	35.9598	63.2129	16.8661	40.5359	41.8975	14.4379	703.33	774.166	710.227	674.65	662.516	709.854	685.904	641.817
308	16.298	206.846	746.145	570.167	385.185	564.324	667.384	736.878	509.076	805.597	655.226	649.706	466.092	505.63	744.954	747.636	601.55	239.406	698.637	736.628	575.285	671.156	783.376	702.179	575.92	438.247
309	0.938	135.023	585.362	116.859	682.795	536.494	612.113	648.708	666.013	407.977	405.686	395.912	79.8161	62.7801	404.27	477.032	462.301	142.743	480.245	119.866	554.531	72.4916	68.1989	508.723	576.074	521.263
310	10.649	715.513	38.8532	35.8027	54.1341	31.9734	43.5446	96.814	87.91	23.8404	76.5908	52.1731	40.3903	38.2211	28.23	85.3644	72.8716	15.297	1.39556	1.64867	740.814	323.912	102.329	87.2214	53.7671	81.4742
311	1.243	326.114	68.593	63.4705	39.0752	45.5878	40.2332	18.8585	63.8396	156.004	37.6062	79.1928	31.8953	26.7307	43.4421	66.8469	346.836	55.9863	99.4219	98.1552	104.545	105.559	103.598	103.41	115.768	111.557
312	8.5	328.186	66.6228	70.4409	69.9152	67.5673	86.3008	74.5394	76.4385	71.3022	60.1004	58.9512	50.0283	60.7768	69.7132	63.9724	60.5763	84.8212	113.687	124.347	108.477	127.485	124.916	114.19	111.912	115.205
313	0.85	278.039	344.605	373.935	499.779	382.531	712.809	698.706	320.82	551.391	398.53	608.866	198.509	557.531	744.621	566.65	349.585	429.638	310.481	465.567	386.052	307.616	765.752	675.919	480.02	568.179
314	1.321	131.093	147.341	249.014	188.082	306.058	214.169	203.165	279.126	328.534	260.926	301.859	250.224	117.739	218.981	316.333	447.541	293.232	287.308	292.428	294.047	278.738	209.373	302.702	321.067	328.836
315	0.877	348.046	935.375	228.407	178.935	224.472	180.118	323.955	90.37	153.575	300.391	368.371	222.905	244.903	396.018	276.644	46.9185	452.642	200.664	193.456	165.075	215.722	174.027	319.664	152.424	267.74
316	0.846	200.044	441.747	144.921	107.595	147.141	266.061	909.895	458.222	796.877	425.302	471.637	419.994	209.137	568.681	234.845	250.705	284.531	262.791	307.152	278.535	278.981	266.417	287.477	285.649	268.207
317	10.738	282.255	60.8643	59.6773	77.6406	97.8369	74.0797	95.6992	107.179	99.4947	132.829	172.309	101.721	148.327	95.1592	226.321	598.339	164.651	183.869	241.574	174.338	178.226	187.558	214.381	207.975	209.757
318	0.846	186.028	443.056	137.726	114.249	142.12	261.023	907.356	463.781	841.211	442.52	480.957	409.826	212.203	566.528	235.632	272.19	295.01	268.561	312.885	293.868	284.996	275.696	306.496	289.925	281.594
319	16.454	145.948	845.156	594.339	605.88	680.267	730.983	829.678	731.533	1013.11	751.383	763.53	725.694	675.538	835.335	901.176	827.878	795.948	664.168	699.239	598.264	684.874	690.855	742.852	677.945	696.931
320	0.854	246.049	447.359	129.812	107.667	136.586	256.201	905.383	458.003	810.922	428.299	475.71	410.887	208.088	569.465	224.095	247.3	287.82	259.992	303.256	278.901	273.868	270.475	284.732	281.45	271.482
321	7.893	314.171	57.5436	63.5404	57.3089	45.474	67.8712	59.3491	66.674	46.2613	40.2307	33.4665	37.0056	41.0872	60.8563	62.7327	57.1034	63.5479	98.6579	82.7966	88.0522	84.2123	87.0772	105.516	89.4974	94.2514
322	1.003	566.054	466.158	190.512	235.147	368.137	158.315	683.917	318.463	115.742	466.189	558.496	326.639	270.63	952.414	868.787	239.836	636.172	251.036	304.79	405.61	283.719	340.58	441.384	276.052	300.093
323	1.138	347.062	725.835	273.716	278.141	431.998	715.47	458.62	237.129	30.5584	512.241	666.186	323.662	384.557	947.747	374.403	136.623	512.189	303.154	222.109	242.773	356.31	359.001	232.136	418.705	341.675
324	1.071	347.062	725.835	273.716	238.82	431.998	715.47	458.62	334.389	5.91243	512.241	666.186	340.511	384.557	947.747	932.046	137.483	512.189	303.154	361.002	290.611	356.31	359.001	238.865	418.705	341.675
325	7.687	451.268	260.412	339.969	393.884	425.96	152.379	895.75	709.303	631.162	156.222	216.569	504.901	462.548	112.914	155.822	227.056	172.806	329.542	318.511	316.204	345.397	318.228	331.594	321.208	323.112
326	0.92	228.002	464.952	462.678	319.219	395.646	291.33	237.625	276.841	357.898	490.161	419.167	410.778	747.321	313.969	590.953	519.337	662.717	327.099	241.511	237.316	326.331	308.22	305.688	301.366	327.692
327	8.657	531.308	725.177	611.718	571.017	568.005	517.508	677.474	606	735.616	677.67	578.655	582.015	578.653	715.097	718.661	596.739	569.1	659.41	726.949	649.338	677.733	653.516	653.379	558.095	582.024
328	6.04	536.173	1.31742	0.979941	3.44083	8.27812	1.09584	85.766	47.9403	3.81174	177.47	180.254	137.858	6.3565	1.4339	291.143	79.2616	6.79152	86.1693	88.0942	81.8937	80.1148	86.5027	72.7187	82.668	103.693
329	0.884	324.035	903.665	241.983	248.86	303.104	554.407	524.857	149.48	181.601	435.187	348.005	278.545	306.287	846.637	734.25	77.2802	443.424	221.573	238.814	225.841	231.787	247.612	262.908	168.198	242.767
330	8.517	803.564	192.049	186.396	123.076	109.448	653.276	95.6591	82.0202	119.636	6.23916	111.465	102.663	93.4956	929.18	75.7976	158.539	148.606	84.9509	11.1553	1.72634	6.41505	1.86775	1.51225	125.304	132.792
331	16.46	208.925	819.631	556.888	414.176	652.318	518.892	724.968	642.976	1054.89	550.392	705.603	640.494	596.377	645.732	896.31	752.119	575.445	479.575	672.395	614.479	481.974	484.39	712.248	622.547	502.617
332	16.302	137.915	854.466	656.384	605.926	594.811	611.626	869.551	698.157	914.477	513.436	699.38	440.375	709.89	863.46	876.769	752.428	765.966	578.489	620.462	672.625	505.182	680.365	664.549	663.883	613.366
333	7.928	622.309	150.79	274.704	261.941	276.723	263.923	344.826	372.329	328.81	302.472	411.048	493.833	475.487	297.076	457.558	576.779	464.368	387.642	420.117	411.552	433.897	418.512	454.182	384.048	431.563
334	5.297	142.076	28.5655	0.877299	0.492815	1.42427	0.279354	0.221693	0.184994	0.233606	799.55	0.633843	4.1865	0.232605	0.513261	0.216889	0.194776	0.371528	25.9243	30.6207	25.4078	44.289	30.7551	32.9466	49.944	30.9318
335	4.183	1032.58	30.0584	698.143	321.733	439.155	451.374	115.909	24.5332	31.6503	269.778	55.6888	40.3647	32.3769	92.7619	27.7107	9.77797	65.5057	163.239	151.536	150.634	28.0932	155.259	23.0513	172.708	28.4995
336	0.904	190.046	446.892	412.124	307.691	417.666	290.32	187.624	273.276	368.728	486.774	397.541	383.877	719.242	327.946	566.772	474.303	645.584	318.205	237.361	241.841	319.057	304.434	359.844	298.773	248.201
337	8.088	554.318	246.202	417.218	205.25	348.514	205.478	147.827	275.387	388.1	261.996	409.041	274.914	215.607	236.897	386.806	528.165	290.264	330.747	345.113	335.671	331.82	350.712	364.222	325.859	368.159
338	5.55	532.305	213.162	519.825	445.435	527.1	733.157	101.599	316.292	533.709	169.422	142.798	329.412	255.399	267.712	243.106	90.6225	124.297	270.571	298.843	278.918	213.933	279.938	286.963	275.134	258.918
339	8.076	532.278	718.222	484.899	625.172	482.068	424.384	374.456	582.974	594.581	616.413	677.955	561.102	530.484	416.172	453.439	330.694	426.954	572.357	515.784	483.895	481.306	507.998	527.396	523.897	540.286
340	0.892	345.038	277.266	229.115	303.727	262.004	196.39	329.699	268.384	149.805	291.573	714.345	348.008	262.93	482.793	190.175	340.3	247.328	391.462	265.534	269.258	415.783	248.77	268.209	433.08	389.18
341	9.987	328.239	64.0536	162.151	97.5246	113.599	23.0459	11.829	35.4289	41.2979	63.0576	170.891	60.089	105.603	45.3373	99.7899	353.9	109.166	109.547	224.137	79.1662	293.691	87.9244	201.358	249.82	68.7015
342	8.833	805.579	462.704	393.574	118.041	31.7224	169.875	324.966	37.5342	36.9246	43.5904	1.52539	1.61468	1.73385	198.819	73.2418	63.33	26.1577	27.0501	44.4882	36.985	46.2352	81.0029	20.2305	273.523	114.366
343	16.459	308.862	719.356	576.004	506.998	552.83	588.362	752.743	587.977	838.46	660.973	628.489	609.881	600.495	762.21	779.332	686.24	736.776	608.213	607.756	618.721	696.313	606.618	620.178	633.259	693.842
344	1.144	244.068	315.758	439.85	330.561	407.173	470.832	408.373	383.291	943.937	361.322	247.328	204.819	260.249	340.908	295.713	351.121	293.686	355.446	352.125	345.934	339.971	353.674	372.515	387.391	311.761
345	7.479	527.299	399.726	524.509	378.542	414.226	404.851	259.962	564.104	1007.7	271.085	435.123	683.105	364.221	247.732	322.497	608.528	356.904	465.015	478.24	474.554	504.587	510.634	454.065	449.43	444.716
346	8.727	486.284	23.4939	26.405	30.0216	22.3502	16.3438	26.3923	35.8785	21.026	15.781	14.8907	17.0201	17.7301	17.774	19.7177	20.4196	21.7807	63.3463	63.3581	65.5924	64.7394	64.8299	69.389	60.9155	65.0044
347	10.15	380.164	346.378	260.694	253.124	273.032	274.293	235.02	295.823	422.543	390.941	363.456	292.533	289.056	354.497	483.607	516.046	430.392	277.616	303.059	304.567	380.992	337.117	369.134	417.797	465.796
348	0.934	186.028	142.786	108.525	164.107	158.359	122.446	323.794	30.4816	341.315	248.588	315.672	302.167	692.31	14.3807	116.662	238.78	235.111	157.666	192.984	199.53	183.026	74.5466	181.522	216.748	141.597
349	8.299	805.579	99.753	106.169	68.3345	79.1339	142.553	169.814	36.2092	57.2052	9.82352	3.42886	3.51625	4.00811	148.2	41.7642	74.5098	72.7244	77.9449	142.607	92.669	69.6876	105.386	53.5396	54.8319	60.9732
350	1.148	612.15	475.356	572.304	429.735	545.723	434.164	505.225	441.84	351.911	365.204	438.891	366.425	341.97	733.036	896.532	435.334	600.796	436.144	431.006	433.423	470.451	412.22	463.04	510.476	449.969
351	8.612	504.271	27.7155	661.19	51.7868	401.487	154.766	80.8669	95.1979	149.846	125.577	54.334	49.552	23.7205	28.5658	37.5564	44.2548	58.2919	143.7	154.907	154.355	156.59	131.604	134.14	111.094	123.963
352	16.303	204.85	605.228	34.7466	439.506	474.282	540.59	584.432	358.131	679.365	441.621	491.689	384.587	586.675	637.667	641.639	62.8802	325.228	556.861	36.3748	280.223	489.965	682.843	553.313	489.759	543.269
353	7.479	587.321	387.557	509.044	365.039	401.044	393.038	252.34	551.107	975.429	263.166	421.286	663.182	352.711	240.157	313.945	590.194	348.989	451.559	467.402	463.788	488.258	498.809	440.713	435.14	431.702
354	0.934	272.01	365.413	487.687	591.635	470.646	212.024	43.4211	299.048	12.9961	325.874	142.757	394.215	558.284	201.611	231.645	565.016	606.993	473.595	486.529	476.794	459.697	343.228	453.229	474.913	423.064
355	2.751	199.039	705.603	568.888	447.001	464.971	404.071	439.096	478.398	459.755	602.711	628.508	586.523	610.993	494.058	611.951	768.318	656.189	528.538	530.559	552.488	561.787	552.136	531.926	561.633	609.182
356	8.151	590.339	251.957	361.458	219.391	357.31	265.735	221.049	336.313	470.648	470.577	606.852	370.795	277.299	292.44	491.236	645.591	413.173	410.002	442.314	435.604	419.425	437.327	474.452	403.367	443.812
357	16.307	164.852	749.243	608.881	532.743	592.259	598.245	733.513	587.709	864.387	611.596	576.79	585.758	645.242	759.855	749.961	715.681	630.142	601.158	584.129	529.388	481.335	657.787	615.055	573.023	500.402
358	0.868	114.03	492.73	193.71	340.207	260.399	366.283	486.972	548.957	569.839	633.216	657.642	593.44	579.768	411.98	197.054	375.303	471.634	448.31	467.077	428.771	448.488	470.7	464.68	437.727	443.541
359	9.794	789.528	471.874	308.814	177.457	209.986	438.974	90.5833	104.065	149.291	467.853	190.068	407.931	341.97	526.253	454.739	114.686	202.87	2.52807	4.09727	125.402	343.191	441.609	359.741	201.215	194.4
360	0.886	189.062	245.573	337.445	277.792	254.167	502.244	257.097	298.939	315.449	571.908	332.978	330.504	454.288	520.865	377.303	751.371	384.933	239.794	356.983	493.528	270.344	262.451	272.061	246.414	279.293
361	8.82	484.279	269.879	404.811	320.48	299.21	133.643	511.87	441.757	250.339	237.832	266.558	247.121	221.508	218.791	244.383	343.186	252.603	300.986	346.293	325.642	332.895	362.622	333.432	318.631	365.782
362	0.933	246.049	176.558	91.3727	145.853	238.821	86.5893	9.48454	232.188	19.9205	246.657	306.324	304.134	650.816	64.6831	53.2095	228.812	226.296	138.701	187.988	193.096	158.984	194.612	173.151	208.533	241.39
363	3.712	531.285	50.5315	624.214	321.325	561.695	214.895	62.6878	94.275	152.288	42.2425	74.7079	96.4207	48.6575	76.7453	75.8916	36.9389	26.5323	147.169	165.608	139.636	149.955	150.935	148.845	153.129	138.315
364	0.934	136.035	647.763	621.178	368.644	360.79	406.046	567.598	412.45	639.061	552.209	197.922	315.785	371.931	451.62	469.386	372.997	535.657	369.047	380.58	379.778	394.964	374.395	415.276	374.282	344.801
365	0.923	146.067	352.273	468.083	373.23	515.087	179.901	15.34	406.578	44.1809	430.968	556.785	632.771	414.337	38.7839	257.519	342.357	380.802	447.497	433.872	354.382	478.737	534.376	481.26	483.114	452.057
366	6.147	223.099	81.6261	101.051	95.0772	54.107	43.0236	71.6957	155.169	83.9735	501.826	285.645	627.316	106.252	113.688	122.198	130.408	184.587	114.104	183.898	178.112	104.317	154.44	114.439	108.349	140.039
367	8.531	855.596	128.22	105.005	69.6758	18.3678	102.616	9.40146	73.2347	22.0871	4.99477	1.00337	7.86498	120.5	120.528	4.87136	12.1964	81.5081	146.313	141.515	603.477	49.8901	3.70851	9.76917	9.51966	115.135
368	6.56	475.245	698.26	579.039	501.311	535.853	585.444	583.896	614.651	727.856	642.499	561.206	566.421	593.248	661.739	683.714	601.528	653.395	520.903	573.221	600.87	552.916	600.992	560.592	562.674	632.901
369	0.92	174.015	510.504	606.877	430.608	475.512	365.653	354.914	452.999	338.449	460.045	420.164	431.778	448.689	326.6	478.881	601.153	607.968	331.982	355.337	325.163	380.556	349.641	395.303	363.548	351.656
370	1.275	238.098	74.2897	342.038	157.638	184.821	188.786	140.711	271.283	348.865	157.47	93.6895	103.552	128.797	92.2364	137.784	386.062	222.481	201.422	221.039	223.082	226.149	231.425	226.71	238.594	229.166
371	8.946	296.234	53.3661	101.585	34.1174	65.3701	68.6284	44.418	75.1078	111.384	127.925	118.929	95.7804	65.5708	64.6783	74.8713	467.357	261.904	211.536	233.942	221.761	234.985	235.505	229.133	186.779	203.191
372	2.955	213.008	387.306	601.766	193.869	494.606	303.978	161.979	285.122	283.868	129.768	462.656	436.589	346.408	274.059	450.66	323.672	334.198	311.404	331.356	323.826	316.199	329.664	328.873	325.247	345.423
373	13.984	866.506	141.848	121.344	543.326	129.804	173.45	98.8638	10.808	86.5269	199.103	134.658	261.053	147.599	98.4888	114.635	142.198	148.773	6.67448	18.3124	38.5883	97.4903	114.475	131.946	177.88	14.3749
374	16.218	866.506	191.942	144.318	542.592	226.579	303.766	118.886	28.1885	145.825	204.911	159.291	193.531	115.095	191.066	228.474	196.733	202.696	150.164	144.471	188.302	187.586	149.291	207.145	255.196	31.8385
375	1.516	215.886	165.528	40.7794	38.2201	47.9742	386.115	247.765	75.704	335.192	88.7364	227.268	31.1842	20.6178	275.417	284.87	77.4963	186.408	224.97	37.9578	42.6183	45.3345	54.52	87.3025	136.602	317.255
376	9.259	495.331	456.662	531.008	452.562	525.99	570.381	320.565	414.236	367.148	471.527	560.395	534.746	393.421	340.563	476.705	422.95	463.267	523.508	558.028	558.502	601.108	556.624	522.011	413.729	420.916
377	7.412	268.15	21.8627	28.1503	24.5252	108.939	25.7541	34.1904	31.8334	18.0381	15.3063	12.9266	16.1262	19.3668	17.0748	27.5233	14.7739	33.5923	63.9052	67.9235	65.557	67.9637	67.0841	67.1439	62.774	67.1631
378	1.007	405.05	740.904	398.642	304.475	399.796	287.558	399.974	536.775	202.227	445.839	440.674	375.823	361.438	367.553	505.377	318.341	331.507	331.174	353.46	346.078	333.24	331.845	350.151	396.234	354.92
379	1.152	231.536	129.286	576.707	378.069	513.652	397.349	274.279	177.473	119.705	58.2781	100.708	59.4951	41.1903	262.682	557.398	139.696	298.777	211.669	212.475	209.869	271.841	229.187	227.007	283.716	228.675
380	1.296	97.9655	581.43	474.061	413.877	559.304	282.66	302.018	281.901	511.531	465.862	388.481	411.792	339.527	255.568	345.971	267.527	176.503	396.389	452.201	517.269	578.368	331.082	268.191	440.822	225.581
381	1.534	188.867	246.728	36.3155	17.8581	41.0774	85.4101	56.9217	601.641	298.267	83.0938	57.9026	78.7742	81.1718	207.965	189.087	105.376	42.1721	56.2089	58.8912	54.6247	62.5031	63.0136	62.5589	49.9986	37.9633
382	7.762	322.217	12.2803	22.4111	30.6055	10.8992	15.217	9.9246	13.5933	6.8225	4.36141	6.83117	4.7907	6.93404	2.46952	4.01613	7.15924	4.40129	48.2015	45.7513	46.7009	48.9167	46.8767	50.0597	44.812	45.904
383	1.153	463.073	129.286	569.367	381.384	525.824	393.033	283.237	176.839	119.705	58.2781	99.7555	59.4951	41.1092	264.935	561.877	136.481	294.531	210.047	209.202	205.896	269.813	228.624	86.5378	286.567	225.229
384	9.256	555.352	444.141	516.343	437.988	510.292	552.648	311.251	403.422	356.591	457.148	538.992	519.435	380.936	329.549	461.332	409.069	447.144	509.051	535.625	543.51	582.223	536.322	505.713	403.186	409.431
385	0.884	366.056	719.84	263.631	335.73	252.953	250.494	394.387	113.678	286.526	325.227	394.252	249.372	266.612	464.589	361.552	134.48	476.989	227.279	221.922	187.901	245.18	202.327	354.733	179	304.164
386	10.731	645.438	179.199	134.439	174.478	173.123	196.232	213.61	240.81	222.026	294.716	321.193	240.472	341.065	194.115	395.263	639.224	326	362.277	376.477	415.29	352.579	399.3	397.272	344.381	298.485
387	1.249	104.045	590.372	305.511	320.306	347.605	592.295	272.779	476.149	568.341	390.374	444.462	282.629	254.292	422.673	648.917	376.061	327.937	332.806	345.931	330.373	352.697	371.644	346.212	373.064	381.46
388	16.442	103.954	588.106	525.061	411.006	453.05	506.639	572.143	507.241	668.089	600.79	474.296	489.44	555.938	594.592	661.376	580.026	555.48	481.859	543.278	460.263	520.846	500.033	549.776	498.525	492.278
389	16.372	160.884	649.436	340.081	318.794	369.177	385.394	597.411	415.197	694.605	401.339	474.788	365.538	368.066	641.296	685.003	457.941	424.581	443.5	300.05	301.906	340.26	349.648	481.912	349.722	375.2
390	0.955	321.073	39.0591	17.8446	37.6389	56.4155	69.0524	136.473	90.6096	39.1795	13.3687	23.1527	34.5322	17.275	29.5084	94.874	34.4197	23.0937	504.083	543.3	156.476	146.157	571.306	562.289	155.62	161.96
391	9.97	789.528	299.051	446.761	132.719	209.986	113.151	90.5833	104.065	149.291	8.76474	34.6971	39.9053	214.012	45.1921	65.5877	54.7452	202.87	1.63368	9.54175	125.402	332.992	105.664	47.5827	201.215	145.066
392	1.887	305.104	140.881	194.177	202.763	538.646	152.235	25.8469	24.6784	9.81268	87.6495	93.3407	59.6955	16.3316	40.8108	87.1744	16.497	125.095	93.0302	106.73	92.439	92.1182	97.6066	187.533	101.352	113.975
393	13.982	356.164	460.046	475.697	491.937	396.802	367.021	493.971	455.496	529.003	559.171	500.452	508.854	509.906	388.779	346.89	452.183	453.103	443.397	468.957	331.64	329.525	463.274	432.908	413.182	464.51
394	0.953	125.997	237.287	127.992	144.6	230.276	313.934	215.314	204.714	812.176	333.967	64.5014	267.993	346.111	284.122	292.485	344.698	78.5301	70.0188	168.06	144.716	296.72	159.899	311.389	79.0993	276.633
395	8.18	389.238	65.7432	485.409	90.5988	153.149	83.3056	33.1356	96.6806	157.287	149.107	117.311	81.6824	70.1568	103.518	410.135	436.671	123.948	209.835	204.967	193.359	202.049	203.475	212.842	197.03	218.3
396	10.731	647.432	171.113	128.736	167.314	166.118	163.533	205.94	229.984	195.256	295.243	311.511	232.859	327.27	176.961	385.5	620.387	310.867	355.134	365.015	402.98	343.603	388.226	405.059	334.791	289.798
397	8.291	497.274	258.151	468.171	366.543	459.908	256.627	500.554	457.834	462.975	252.293	294.231	369.995	459.101	288.167	378.191	587.961	294.802	393.296	400.228	406.272	368.862	367.725	383.833	312.413	380.139
398	0.945	293.042	458.184	373.357	224.544	262.946	475.219	239.473	483.002	535.125	501.658	150.861	313.38	334.239	424.35	731.721	310.781	641.186	410.177	261.343	275.179	310.661	316.283	331.024	298.811	294.159
399	16.418	198.896	593.459	396.658	439.514	472.25	504.456	570.927	482.702	648.708	540.41	501.281	500.846	543.238	614.636	497.899	576.075	609.146	369.26	477.956	477.835	484.482	479.929	507.412	510.554	439.899
400	8.522	805.579	58.9577	43.9356	233.846	34.7375	47.6513	84.4764	27.4326	24.5589	2.60285	2.15808	2.08921	1.38663	388.466	26.531	49.6162	46.3982	46.4349	94.8427	39.0627	51.0741	45.7935	19.8477	28.817	34.9107
401	9.129	342.202	62.1446	71.4344	66.1045	62.3898	80.6873	66.3431	69.8933	49.2083	56.7713	52.5357	42.5024	43.9574	49.4316	54.9224	57.0505	59.9654	79.528	93.5266	108.632	110.631	109.781	107.968	78.5421	90.2933
402	0.878	255.086	448.31	263.025	91.3504	140.113	442.946	202.416	427.964	532.713	499.342	148.933	177.195	332.303	406.653	708.059	308.745	638.867	150.962	161.8	139.875	161.4	181.181	199.833	160.46	170.8
403	16.267	129.883	542.822	413.209	391.28	514.683	460.7	606.874	437.749	607.88	386.445	443.641	323.502	420.147	528.197	545.943	474.032	507.137	498.885	398.523	424.283	432.186	317.013	522.789	431.879	450.689
404	0.849	468.132	86.1427	39.9197	88.0026	33.5462	106.303	165.498	235.267	615.269	261.263	54.1591	184.54	93.4212	106.515	45.5077	64.4478	133.178	100.5	168.28	154.744	63.9159	129.286	178.406	153.412	91.0776
405	0.879	325.1	271.155	439.871	235.096	382.175	396.261	586.646	288.409	345.283	276.331	450.088	286.46	221.356	689.306	689.716	329.453	346.273	252.498	254.607	260.001	283.413	354.06	373.792	322.751	302.034
406	3.707	237.099	117.434	98.8404	106.374	121.185	131.172	87.8187	151.378	236.69	144.634	223.383	171.754	115.459	130.993	197.971	386.405	160.472	177.905	187.399	183.888	179.531	184.822	186.039	186.477	190.581
407	16.286	126.879	512.67	396.177	370.21	391.093	401.671	497.531	354.182	563.089	429.57	388.703	383.992	375.53	510.154	511.47	440.373	402.678	417.71	233.415	289.25	402.11	540.255	435.727	397.398	413.729
408	0.876	293.042	256.342	263.025	107.993	140.113	46.1273	202.416	141.722	532.713	233.578	98.1198	177.195	192.845	406.653	708.059	187.651	309.563	150.962	161.8	139.875	161.4	181.181	199.833	160.46	170.8
409	16.38	291.86	571.547	449.806	364.236	396.842	420.311	546.479	460.391	607.207	397.417	430.024	451.656	496.534	606.916	513.582	527.724	425.314	399.566	456.202	352.999	465.578	442.091	420.412	446.541	468.787
410	10.954	791.544	28.9815	81.9666	45.6096	2.63796	17.2011	58.1552	11.8049	29.7302	25.9391	37.5863	4.20359	37.4265	17.0192	21.1218	52.651	9.3657	3.67222	4.58274	322.442	532.62	23.4376	23.1642	5.21459	5.01192
411	0.085	147.944	427.204	328.441	336.652	348.173	365.304	421.535	381.539	506.951	433.311	391.589	427.216	357.05	554.802	461.086	413.508	454.351	459.438	389.19	429.285	531.925	500.567	366.566	346.181	353.01
412	0.887	136.037	48.422	111.453	65.7784	65.5596	43.3701	361.322	55.385	770.077	91.0595	82.3667	53.2331	78.9472	56.8634	100.396	264.301	90.674	168.252	145.587	86.7971	68.6012	91.7265	77.9208	85.0329	98.404
413	8.18	622.309	103.984	514.112	239.967	451.095	200.928	481.941	396.168	236.059	100.18	132.131	298.959	176.976	111.459	220.803	243.766	210.251	235.017	253.142	192.316	247.564	252.701	253.401	222.927	183.785
414	1.144	136.037	98.4628	322.543	146.567	195.536	376.868	370.001	333.18	753.946	108.422	119.691	151.114	146.092	310.51	418.391	400.168	150.594	161.066	207.108	322.394	257.155	237.548	271.467	258.206	250.523
415	11.33	384.196	180.776	267.831	185.546	162.15	146.901	213.012	216.85	329.349	248.41	274.325	220.397	185.322	200.593	286.403	609.643	342.28	351.898	287.829	357.151	386.832	261.853	219.308	242.656	278.959
416	2.773	228.146	122.961	228.167	224.463	254.104	217.161	214.697	235.906	420.121	240.228	188.709	144.698	185.576	112.252	126.568	232.161	215.344	242.929	183.336	181.025	198.461	269.887	188.906	195.795	271.427
417	11.543	740.516	296.31	112.937	115.715	347.843	437.29	192.209	21.8534	367.473	231.069	230.462	331.236	221.976	654.844	531.752	109.789	85.4639	2.42643	12.6779	34.1239	49.6669	254.3	188.865	149.168	191.671
418	8.511	852.567	232.024	83.0751	50.4395	67.3352	282.807	151.452	77.3958	101.494	75.7668	81.1995	55.7	48.9369	393.994	95.201	68.1691	598.447	4.35529	1.74038	1.55505	1.91754	13.4207	24.208	86.6511	48.1865
419	16.235	827.565	44.6975	23.7636	75.1017	121.432	142.191	84.6091	175.331	309.763	193.718	139.87	165.27	191.674	270.663	674.427	511.17	570.103	3.41474	2.31405	1.95893	2.04693	21.7627	209.508	365.413	98.2079
420	10.68	791.543	121.879	82.083	98.7421	34.3309	92.791	264.031	47.7479	56.5275	174.545	167.872	131.69	118.5	99.8633	98.7624	120.619	73.6549	2.20291	2.29885	156.27	509.013	312.33	192.344	84.4488	83.2001
421	7.845	484.317	34.4198	127.914	55.6814	105.06	40.8598	99.5249	74.2603	23.4933	566.056	153.675	205.771	47.3901	220.26	221.253	107.879	476.611	130.958	140.181	134.138	135.89	137.32	141.067	127.392	128.659
422	7.676	479.299	165.319	259.274	204.294	430.008	101.644	572.632	518.799	472.943	104.727	136.924	315.304	224.303	54.4843	71.1376	108.691	78.6229	196.128	211.123	175.265	219.743	206.66	214.198	169.498	187.509
423	10.151	789.528	34.5234	90.9225	20.6506	25.3736	22.5399	18.2335	17.0336	28.0515	38.4034	38.2802	27.376	30.6282	33.317	41.6137	19.2411	27.0779	0.480708	434.622	487.474	469.098	283.107	52.4933	134.09	91.6621
424	16.144	113.991	225.815	136.859	139.578	283.34	149.646	175.21	168.023	252.754	211.753	152.534	197.094	133.1	152.406	143.309	102.059	155.615	479.373	213.4	188.489	214.759	199.133	153.968	124.572	203.523
425	13.983	484.284	108.31	201.659	265.943	100.675	49.4789	149.11	112.826	74.8363	223.56	148.347	278.736	292.952	50.2444	38.2613	73.4623	88.8814	232.341	237.175	481.312	372.057	231.931	273.361	74.3581	112.623
426	0.883	322.069	12.9586	5.24423	32.7083	49.288	67.6381	165.964	34.7186	33.935	16.7267	18.7836	17.1711	11.5017	49.8677	58.7458	11.5788	17.7063	416.369	422.77	467.426	260.045	502.472	476.101	459.979	365.964
427	3.317	210.051	616.327	244.743	255.892	250.173	501.029	561.749	434.655	616.917	231.385	468.701	465.822	221.553	630.989	226.184	523.276	533.272	431.228	422.442	190.614	416.741	442.722	449.738	438.556	470.296
428	16.458	181.925	537.7	416.286	381.262	447.198	494.753	531.36	481.313	658.589	465.68	505.348	491.735	447.718	540.695	588.498	563.22	515.168	412.259	465.639	415.371	449.053	446.316	488.642	443.484	456.936
429	0.082	145.929	238.953	331.117	312.383	339.563	405.666	243.366	367.012	492.626	400.526	192.461	335.763	350.17	245.803	508.885	416.256	489.968	464.627	372.826	472.86	495.247	460.813	362.089	331.86	354.457
430	9.804	426.264	15.6177	12.9584	21.3854	16.3457	21.7108	11.9664	18.9107	15.0032	9.19883	10.4465	9.48624	11.187	12.2974	15.3965	9.85471	23.1215	46.8202	54.9114	53.5497	70.1294	46.6702	58.629	57.1654	59.0519
431	9.681	877.58	54.5988	26.6053	185.335	177.783	509.673	55.3466	102.683	377.615	244.794	217.608	173.581	173.704	285.624	60.8826	30.3446	81.4115	2.1686	2.39285	2.3273	2.56708	84.1577	69.6342	61.1947	139.077
432	0.916	273.095	298.605	255.522	251.434	91.5758	310.237	342.93	336.983	186.615	547.37	484.63	453.738	378.431	484.807	346.804	501.791	344.185	366.125	112.096	108.402	310.638	361.517	359.508	126.746	171.591
433	13.98	486.278	104.603	204.645	257.294	92.6867	48.3933	144.985	103.302	69.6653	208.769	143.709	269.049	289.783	47.2643	36.2005	69.9334	106.896	226.967	229.875	471.289	359.751	224.934	266.227	76.8088	105.594
434	3.03	159.088	198.774	327.665	135.917	258.28	299.184	140.5	167.841	143.335	172.026	254.317	209.141	173.327	346.389	601.092	391.334	339.921	235.743	266.141	256.634	268.526	274.157	260.907	267.895	275.391
435	7.674	539.321	150.267	248.037	213.95	412.119	101.131	559.05	497.575	463.713	108.365	150.909	303.135	244.083	51.7876	69.9863	104.481	75.5646	191.252	216.164	187.65	222.696	214.836	220.914	166.459	188.263
436	16.265	142.874	151.33	274.528	260.891	276.395	308.933	512.301	333.821	595.524	215.555	372.16	293.27	300.011	547.03	584.588	387.702	344.953	379.743	120.206	115.744	281.541	113.992	420.574	277.995	292.666
437	1.958	132.04	239.463	472.7	317.099	417.104	313.195	155.861	238.348	140.12	313.534	78.2504	75.5162	71.9822	135.709	98.9599	71.6263	114.994	195.228	142.737	163.053	249.99	158.194	147.914	165.222	155.079
438	1.013	187.051	49.6618	62.6547	81.1529	111.252	1.83178	16.748	123.463	15.9077	4.03588	12.8752	113.633	124.642	14.6989	2.03639	95.4476	88.8026	150.853	172.17	131.177	431.097	483.539	481.232	436.926	499.472
439	16.341	327.836	501.258	396.988	320.008	341.233	370.948	476.081	398.92	530.341	329.634	376.576	397.049	438.524	531.566	100.278	460.594	358.76	349.293	392.603	221.271	440.405	408.969	70.391	395.668	416.603
440	0.88	367.11	52.164	14.8243	38.4215	34.4795	36.5651	52.0428	64.3892	36.9855	10.24	33.3393	26.3313	18.6157	46.1797	51.9945	14.3226	7.49403	332.84	471.181	204.16	339.006	354.385	382.498	292.038	352.469
441	1.03	244.068	72.9313	367.944	63.1515	134.61	58.6179	26.1365	89.9738	42.0927	105.281	66.3208	65.1564	57.0149	51.6061	43.7787	121.159	34.802	62.6425	64.0998	69.759	46.6731	70.9331	74.8756	55.9325	74.9831
442	0.872	287.067	342.757	178.073	115.735	126.452	282.62	275.961	243.238	683.408	245.726	165.791	243.284	306.083	263.893	134.191	138.86	302.072	357.657	152.016	144.402	117.941	129.501	172.524	248.373	143.163
443	9.93	559.339	518.791	364.664	366.109	326.848	288.142	426.071	319.354	188.479	410.694	316.653	337.009	357.905	399.436	470.181	324.04	401.858	408.856	466.444	453.82	391.023	456.775	357.263	333.104	309.491
444	0.904	167.023	289.099	345.424	152.135	205.778	399.903	184.885	258.627	512.364	471.926	250.176	200.03	154.035	429.97	526.492	471.703	317.529	266.946	292.997	278.031	286.689	247.595	331.937	309.253	308.724
445	0.846	240.083	190.579	84.1853	105.603	183.073	276.983	319.277	212.605	676.706	416.714	215.041	175.47	201.618	329.552	270.252	186.428	176.117	223.818	249.682	227.405	220.926	322.053	245.882	264.489	245.643
446	2.514	188.115	93.4296	230.216	178.875	233.459	280.136	277.313	357.583	447.692	196.762	194.062	154.248	129.712	179.977	209.68	207.68	195.924	203.53	211.224	216.724	219.913	219.062	249.297	233.263	238.761
447	0.388	147.944	423.721	16.1059	2.56453	10.2549	19.3586	394.133	3.85468	484.008	6.77411	400.976	5.24278	9.30039	500.278	527.644	10.6257	446.797	440.341	9.23477	3.61808	432.185	4.51834	8.00414	372.846	349.523
448	8.034	553.315	37.7882	57.9013	21.722	196.571	27.8688	158.546	229.26	51.376	280.792	44.802	32.5213	237.47	29.0828	49.6494	74.2879	32.8079	49.163	37.6214	276.118	39.8324	290.718	329.786	46.7723	47.9891
449	1.113	348.046	572.741	186.576	199.642	141.782	72.0754	149.364	26.5921	20.9795	147.572	277.859	120.13	127.051	236.276	248.347	58.0851	184.884	142.019	104.89	155.296	145.386	102.646	91.9958	164.851	140.632
450	6.394	516.31	173.032	449.842	250.52	312.737	245.678	94.26	140.172	178.868	227.781	159.488	273.393	198.259	130.536	169.191	81.9867	169.158	181.158	171.183	196.17	198.492	187.758	205.748	194.749	184.371
451	8.173	435.243	55.0026	449.524	74.6201	130.331	66.9559	25.3524	76.064	124.043	111.37	91.7584	61.8367	50.7439	83.1714	355.17	348.143	80.4262	172.755	167.533	158.401	162.9	163.811	173.432	158.141	178.689
452	0.908	128.057	363.338	158.601	166.045	359.326	244.476	278.769	253.326	238.094	511.009	400.42	407.976	260.36	286.521	297.29	207.091	240.59	258.522	296.973	197.199	244.926	262.995	212.505	331.526	290.861
453	0.935	305.077	248.141	165.366	164.341	188.497	271.473	87.9235	348.067	661.889	307.587	113.42	194.067	350.83	60.595	48.2131	220.178	488.414	131.794	199.297	152.532	150.195	183.046	131.084	192.028	89.8468
454	4.399	1026.55	20.5822	28.1849	25.589	432.338	26.0907	5.65888	23.4223	1.06882	9.85956	106.436	27.3124	1.76182	47.0321	31.5959	4.61915	6.68084	18.7346	25.9893	25.1636	17.213	23.9037	21.5711	24.1126	22.0636
455	8.289	748.571	44.1463	201.508	163.301	68.4737	76.8674	105.372	27.0874	650.473	234.491	348.019	191.636	355.127	128.393	92.7183	41.1394	30.3003	3.70819	3.98531	3.6572	4.22955	3.97373	202.568	10.1474	73.4652
456	0.085	191.934	194.529	286.288	272.853	281.223	341.007	199.552	301.484	432.013	349.068	169.429	296.646	309.348	215.64	452.616	351.801	433.841	423.649	326.823	410.867	445.04	408.99	321.28	291.416	310.109
457	5.207	243.182	486.71	359.581	343.773	395.801	392.586	468.675	456.443	524.505	435.416	419.257	375.169	354.115	484.268	491.984	478.955	437.109	413.558	425.254	408.542	432.287	420.913	446.814	435.775	458.826
458	11.922	740.516	42.0973	30.9794	122.215	17.0043	31.9498	10.8598	78.6198	28.9513	49.6746	9.23471	24.2245	41.2551	2.63712	65.3336	29.4988	48.5185	2.12591	359.221	428.641	434.346	5.11452	118.148	39.877	22.9445
459	10.022	404.164	204.751	311.233	256.934	280.839	276.542	207.305	338.493	565.758	284.142	374.018	283.795	250.136	211.584	309.222	431.604	365.349	284.041	263.333	250.189	253.409	247.74	292.706	337.309	346.209
460	9.038	825.549	94.5162	22.2173	126.539	170.009	30.3572	156.354	102.854	638.441	325.277	96.16	118.072	39.1587	239.816	76.3999	142.028	203.701	7.40121	2.9719	4.12132	8.64123	80.2252	17.2777	31.0012	74.4693
461	1.001	607.08	545.048	205.209	302.743	169.86	331.569	376.322	241.433	163.55	285.533	331.279	199.429	181.084	452.262	505.487	154.493	392.102	223.038	233.214	193.801	351.409	305.403	252.767	240.375	225.449
462	2.116	305.104	142.313	212.994	174.08	416.064	269.108	173.375	288.971	58.5835	88.708	113.911	142.51	80.7158	163.993	162.275	23.7671	120.263	114.634	111.781	117.6	120.818	127.483	105.525	126.001	128.618
463	7.816	361.228	68.9471	254.894	117.627	140.847	63.0894	158.924	295.359	461.607	106.582	90.6266	240.332	143.079	69.0165	143.172	339.882	105.906	188.659	184.717	191.937	172.549	194.827	189.36	173.062	194.756
464	16.412	167.897	185.848	363.569	237.284	155.795	183.638	450.621	369.083	470.147	441.636	35.1477	393.941	151.129	538.467	294.933	236.392	130.679	413.718	144.509	338.913	347.322	151.201	355.269	396.593	280.153
465	0.893	329.065	257.704	205.295	309.901	314.68	190.573	123.941	226.713	137.323	307.125	438.973	367.109	405.082	241.929	256.402	363.626	274.313	294.027	290.948	269.753	293.083	299	296.182	313.357	329.221
466	9.74	801.55	37.8943	44.6617	33.6165	57.0274	49.0849	33.7415	36.4395	99.8224	33.969	49.5597	43.4146	40.3722	50.5377	67.7999	44.9058	91.7212	1.36262	1.08009	1.17499	1.54423	434.142	233.701	78.9605	63.0207
467	2.16	244.905	35.5145	160.814	140	218.926	364.293	237.19	258.517	203.839	353.313	261.767	158.76	372.297	243.933	321.678	502.956	451.749	177.855	47.1995	242.07	326.448	299.067	316.655	214.44	218.012
468	0.827	182.972	497.994	356.927	379.356	342.899	415.5	303.232	279.251	461.49	282.991	129.058	205.839	287.227	302.471	514.547	327.3	286.3	266.903	316.232	291.555	212.705	280.995	229.966	333.543	282.956
469	5.969	406.27	7.68244	15.3566	10.8932	58.0949	22.9594	8.9552	12.236	17.3365	41.349	16.5967	19.7587	9.05449	108.988	134.017	70.7399	49.8835	65.1155	67.7969	61.1595	67.7158	62.1007	70.6141	64.5163	65.1417
470	1.788	165.077	85.1669	208.603	110.957	167.448	136.632	117.134	165.026	223.458	160.151	174.687	130.508	92.0777	123.507	150.706	236.754	173.149	157.923	181.561	157.483	173.528	172.187	182.104	191.555	175.791
471	2.737	222.099	55.4141	209.131	173.626	145.124	135.049	142.836	184.915	211.553	154.709	161.784	126.37	122.742	91.3057	87.6266	183.401	159.391	181.209	195.753	181.91	197.91	175.746	187.466	190.477	202.509
472	10.605	417.08	11.6392	12.3358	15.2797	26.7748	16.3324	13.9834	16.1693	58.1335	39.4179	41.5184	27.9691	28.3946	12.8209	25.132	41.425	25.5035	196.814	226.621	338.236	422.832	146.54	59.255	41.261	33.3347
473	0.894	187.051	24.1766	26.236	26.2984	45.8558	12.9819	3.09137	36.2063	4.75598	17.8783	19.9303	25.1227	35.7464	13.6201	27.7528	27.2238	27.1721	315.261	418.045	342.822	329.875	350.647	339.779	389.799	355.466
474	1.146	309.079	320.06	253.007	255.829	300.837	328.831	466.672	279.953	377.636	343.916	366.031	350.751	367.309	538.065	429.139	340.95	370.118	299.611	290.409	315.619	322.071	288.733	347.284	327.555	317.491
475	16.411	171.89	158.82	121.493	112.773	128.605	144.877	411.135	341.927	311.628	326.027	428.314	128.525	130.797	363.924	188.03	339.593	471.723	123.393	123.88	117.77	295.78	129.823	335.947	348.176	238.704
476	9.014	560.309	259.175	340.865	254.269	235.875	162.417	221.218	260.034	228.36	315.913	295.217	218.652	217.465	191.148	105.345	131.079	222.306	247.665	278.236	261.703	281.002	231.945	268.202	234.531	237.847
477	9.727	825.55	38.3198	44.8784	92.1224	51.7782	29.0602	135.166	74.879	117.219	52.7568	44.1082	54.0758	20.7212	35.5735	81.5217	96.588	86.9956	0.928917	0.985101	0.926183	3.54118	418.65	178.4	28.0038	61.8011
478	1.59	266.089	71.2585	282.874	147.937	249.986	193.2	124.36	172.495	222.372	131.428	144.774	129.912	86.0212	139.72	179.992	243.692	223.893	186.095	197.994	200.581	195.034	182.329	199.4	203.847	215.718
479	9.531	654.306	47.8443	3.80172	8.10691	4.08323	3.83053	1.67184	3.57806	5.49125	4.55594	9.09112	4.65124	4.19699	3.88757	6.48293	13.1749	6.27873	66.3496	50.0696	65.0803	56.9573	63.9795	66.2756	84.3362	76.9158
480	7.353	499.268	261.265	279.432	332.31	261.358	184.543	211.565	301.518	393.542	223.089	291.695	411.289	206.143	182.971	183.185	286.279	199.367	289.031	299.58	288.343	316.242	300.837	296.512	252.206	290.395
481	4.82	1033.58	78.7456	402.288	360.456	346.315	429.197	136.578	158.467	103.76	105.922	94.202	238.419	136.347	138.511	176.729	74.077	42.7002	182.318	192.402	177.204	192.33	201.128	182.497	204.488	185.529
482	8.563	591.352	141.087	239.607	108.065	273.245	148.83	215.068	197.627	225.019	193.443	266.674	315.269	171.342	152.189	283.44	418.337	295.938	251.158	296.754	277.278	279.11	278.19	261.335	195.909	262.037
483	9.278	410.242	310.926	281.826	358.237	178.982	172.96	237.165	319.75	263.028	285.598	234.516	273.474	319.035	291.696	272.696	254.439	271.3	270.78	352.477	379.094	383.99	373.125	334.42	256.409	251.614
484	8.299	801.549	62.0225	25.995	140.695	222.447	134.806	52.9047	123.397	586.056	129.938	106.384	101.392	107.542	449.135	156.568	81.6735	44.5654	3.8291	4.11525	3.77645	4.36746	4.1033	111.281	105.387	381.958
485	10.161	715.513	134.365	137.12	122.235	66.3944	213.227	286.701	144.934	83.8721	250.122	174.954	153.754	200.883	116.492	218.843	324.421	101.82	0.737526	0.981317	31.4632	72.455	406.054	212.905	85.6716	137.103
486	1.147	137.04	204.072	215.441	169.732	214.994	265.821	282.966	209.258	583.961	236.327	146.847	131.829	195.484	202.726	172.884	187.303	170.752	197.258	196.491	224.048	220.263	195.861	227.732	225.867	221.71
487	4.196	531.285	56.5917	391.621	276.284	330.048	351.773	168.038	183.599	188.6	49.0269	56.187	93.2282	60.2538	52.8691	78.5079	17.7753	15.0149	132.198	144.664	136.065	143.2	139.59	135.735	144.107	149.329
488	4.392	531.285	12.798	391.621	276.284	330.048	152.864	14.835	26.6655	13.2592	9.43113	56.187	93.2282	60.2538	44.4591	38.829	9.82453	23.0772	132.198	144.664	136.065	143.2	23.371	135.735	144.107	149.329
489	10.135	330.255	10.2726	11.3652	16.5923	8.38052	6.20484	2.17925	12.5188	19.1596	26.8508	54.1422	16.1693	10.7125	9.52884	20.839	136.738	29.9917	115.657	91.0993	48.3866	49.7862	48.9845	51.5795	57.3685	63.4566
490	8.769	456.271	32.7525	324.38	57.7201	381.746	238.112	144.328	187.047	262.571	256.082	106.346	121.448	65.6246	47.7864	43.4893	92.4614	100.933	182.122	212.223	205.045	219.831	212.124	207.322	149.4	166.964
491	4.547	214.119	182.627	335.873	196.846	381.469	325.654	203.496	340.29	393.45	194.057	238.836	232.407	171.363	122.503	179.766	287.991	276.517	236.249	240.577	236.677	247.578	262.395	266.201	258.938	272.125
492	16.266	188.867	337.474	281.058	182.029	275.636	270.384	332.105	247.09	277.325	382.317	296.074	184.123	233.242	297.681	282.511	189.404	178.697	373.748	286.566	267.568	223.995	323.704	319.822	246.839	241.98
493	5.257	392.219	14.7729	87.3141	347.574	64.677	22.6808	8.48085	22.0573	37.6852	36.8555	25.418	40.0766	77.8776	213.194	31.1875	55.0395	100.587	70.2363	75.4247	59.616	75.2299	68.2697	72.5792	72.0273	77.4614
494	9.403	620.324	141.205	74.6325	113.938	88.2685	79.8327	32.6733	81.713	156.363	145.742	178.068	82.1399	66.8388	94.3101	74.9373	306.874	133.752	134.093	150.929	159.713	171.842	170.391	156.05	129.492	138.967
495	0.304	244.906	333.782	268.588	239.638	250.858	3.32609	315.33	1.28654	367.975	370.757	316.673	313.668	310.303	1.54647	2.0588	332.156	324.785	372.122	5.61792	351.856	5.12915	342.311	333.2	284.494	3.36349
496	0.748	159.984	470.514	159.299	289.947	224.921	348.038	434.392	395.373	452.617	406.108	354.605	380.051	396.698	391.477	358.703	243.434	343.801	283.721	308.564	301.796	301.177	305.661	296.39	298.963	311.685
497	10.728	443.096	13.5115	7.83917	16.7141	24.5657	15.8568	11.9065	14.4312	22.9855	39.6888	27.0232	25.7225	23.803	15.6963	30.3179	41.6852	30.5911	143.65	189.455	299.689	384.819	103.154	59.021	16.389	28.3917
498	0.902	146.021	105.314	66.7114	49.4362	63.2618	98.0653	462.767	83.8568	195.766	109.718	53.2946	72.0131	72.8855	329.435	299.667	95.3529	69.7633	72.2759	68.2684	66.2633	70.912	82.5201	77.3859	44.326	86.7284
499	0.888	352.063	105.314	66.7114	49.4362	63.2618	68.0482	462.767	124.782	195.766	109.718	53.2946	72.0131	72.8855	329.435	299.667	95.3529	69.7633	72.2759	65.4579	50.6031	70.912	82.5201	77.3859	80.8841	86.7284
500	0.873	176.032	105.314	66.7114	49.4362	63.2618	98.0653	462.767	124.782	195.766	109.718	53.2946	72.0131	72.8855	329.435	299.667	95.3529	69.7633	72.2759	68.2684	56.4985	70.912	82.5201	77.3859	80.8841	86.7284
501	1.003	325.101	185.19	139.179	55.6732	149.004	155.244	118.687	111.09	115.354	70.6742	222.352	50.3447	45.3751	487.342	57.4669	41.9512	183.481	59.0851	61.3148	53.4597	155.6	58.8101	70.4417	74.1984	145.273
502	11.513	766.531	263.165	156.349	49.2892	141.986	188.962	102.031	95.9314	135.234	189.262	175.253	230.511	212.711	369.547	312.827	92.7809	93.3713	3.79142	18.0802	366.531	212.816	218.395	204.237	184.795	79.6815
503	0.9	301.046	297.967	369.927	292.846	155.542	270.193	325.801	160.454	280.51	170.349	206.456	161.073	287.695	310.942	341.575	139.328	388.908	180.575	144.856	155.709	267.733	210.386	254.262	281.773	203.922
504	1.146	334.1	199.936	206.799	159.24	207.144	256.043	269.347	201.447	550.241	230.159	136.856	126.935	187.202	194.278	162.09	175.581	162.556	185.301	189.628	211.23	213.047	187.532	217.519	215.389	215.42
505	1.805	282.105	45.0649	104.348	78.2162	70.8514	47.4349	17.1189	63.6372	34.4191	66.7305	118.194	64.8877	41.4099	21.9986	41.7141	214.564	94.9924	103.425	114.82	106.157	107.492	111.028	111.359	115.51	114.98
506	1.078	113.991	452.54	218.542	90.9507	179.917	27.1312	143.076	158.058	55.0132	86.7118	51.1181	46.8119	315.945	153.477	286.138	198.969	193.307	178.123	190.438	187.051	177.341	189.449	189.216	192.782	203.291
507	7.616	527.299	139.187	367.496	158.355	281.136	185.387	120.684	191.486	314.264	68.3715	123.392	168.883	95.3077	82.9606	153.525	191.951	120.287	133.277	148.643	129.789	155.488	146.154	143.916	130.831	149.184
508	0.907	206.089	260.199	117.589	164.158	189.621	173.87	213.057	183.4	221.345	413.011	378.548	339.497	229.666	219.813	171.796	184.779	188.109	209.525	229.113	203.976	206.267	222.745	194.267	204.836	225.61
509	0.977	231.041	40.068	48.3947	56.2277	51.4545	77.3814	170.611	79.3176	54.21	34.2492	16.6658	33.4829	17.1677	44.388	90.8594	59.1577	42.9208	302.666	316.631	259.159	309.501	323.501	376.399	368.466	308.015
510	3.629	173.104	97.906	157.205	97.0324	94.2626	221.82	68.5336	90.8868	178.894	112.655	173.897	131.203	104.919	102.59	151.903	194.758	154.148	93.8423	102.441	97.4825	141.408	100.302	154.594	100.373	105.932
511	10.596	432.195	55.1115	57.571	110.304	64.8029	50.2227	33.7893	83.8263	142.202	117.326	190.015	79.7994	72.8999	55.3141	125.147	258.496	126.573	95.0448	99.3739	100.287	78.4181	147.219	147.237	147.681	203.654
512	0.905	255.988	458.267	106.111	171.48	219.569	217.476	346.813	281.933	397.887	312.245	190.134	182.114	148.071	242.578	237.67	233.704	254.321	181.452	161.37	204.167	150.829	188.713	173.356	116.102	165.521
513	8.512	801.549	21.4483	16.4795	81.699	176.595	51.5327	86.9553	42.5193	535.788	42.8975	52.8989	45.4597	49.8477	65.5643	41.8566	38.3811	39.2729	1.30215	1.76098	1.57345	1.94024	1.78311	70.4866	32.3917	64.1129
514	0.862	472.076	343.164	167.782	96.5827	168.787	278.317	181.988	235.744	127.808	184.749	125.725	185.474	162.576	471.123	469.921	69.6463	254.277	178.255	190.845	107.386	138.435	166.685	128.197	152.548	112.349
515	0.857	125.997	114.195	359.578	45.5912	129.325	169.609	223.584	157.228	433.079	243.512	47.8377	222.868	207.743	299.396	136.267	128.971	206.533	151.687	221.989	143.538	124.408	183.911	315.849	319.057	179.299
516	0.88	144.04	237.954	77.869	173.078	110.711	188.951	277.571	286.026	284.057	316.928	308.02	262.844	303.333	185.475	81.8424	154.965	227.783	200.784	219.37	201.622	211.467	238.118	213.236	231.04	233.253
517	8.514	804.568	457.096	315.932	37.4567	36.052	198.894	30.6045	223.031	44.7176	1.7738	31.3786	268.032	30.7767	30.4164	21.2919	58.9574	46.1982	155.809	18.2694	1.70613	1.99965	1.85407	2.25894	32.8367	45.6621
518	0.907	230.018	369.564	133.574	225.21	131.773	282.488	378.062	307.369	188.52	387.209	111.946	257.204	146.406	468.278	457.216	182.597	358.949	104.614	331.975	268.284	263.666	350.327	282.488	307.388	365.139
519	9.983	353.292	4.67697	31.5835	10.5579	29.6716	17.0589	22.885	37.1979	37.4878	34.0966	46.3328	32.6655	33.6124	15.4873	49.0138	212.723	47.1269	63.9138	69.3462	65.8387	69.1514	62.156	66.191	65.463	65.1663
520	9.562	313.261	5.10479	26.1945	7.92384	29.2983	10.7964	8.14643	24.3649	50.9077	21.1831	49.0907	18.0292	10.5162	11.191	32.3279	152.81	27.8666	46.7594	51.9491	47.0634	51.9275	52.6298	47.8475	44.1026	47.4521
521	0.949	434.091	272.455	205.507	144.244	180.857	256.802	291.254	199.867	252.64	275.055	142.845	216.569	242.092	416.154	376.559	279.573	295.771	210.441	209.161	223.825	205.584	367.598	193.668	201.85	212.035
522	7.618	587.321	143.999	355.628	153.039	271.846	179.287	117.043	183.843	317.458	70.6081	119.448	172.378	95.0541	84.1726	148.871	196.048	120.939	133.992	148.216	130.353	155.996	147.149	144.011	130.891	154.77
523	10.145	304.239	12.2546	19.0266	12.0389	16.1872	51.2054	26.3899	62.5445	22.545	85.6691	125.319	16.9557	36.8502	23.8125	62.9195	52.7021	15.3832	38.9479	28.759	80.1201	52.7233	99.6079	20.1809	132.887	18.4334
524	5.394	408.286	43.3622	2.12079	9.77875	6.51259	70.4134	7.85274	24.5359	26.3931	1.62643	85.2166	43.6819	38.8879	188.469	189.349	156.804	34.0768	81.969	99.1454	102.568	100.042	101.205	102.444	95.9034	108.624
525	9.339	438.252	35.398	25.1746	37.5057	29.0683	24.2287	15.4423	60.5156	98.5394	35.0606	59.4566	34.2707	31.0439	29.4879	55.4319	159.013	47.6279	69.9493	75.1431	74.8508	76.2285	73.7957	82.8811	64.687	68.2961
526	5.968	452.276	6.41954	11.4919	8.44645	48.9598	18.6781	7.86013	10.4538	13.7992	33.857	13.114	16.8874	7.64731	91.3334	108.291	61.1901	42.0912	55.3347	57.4496	51.0807	57.7012	53.4513	60.2044	53.3593	56.3911
527	7.525	596.294	82.7324	113.337	109.482	128.634	195.831	121.471	218.324	372.772	177.395	187.538	208.582	162.895	154.771	257.262	264.735	235.325	209.396	220.763	244.063	223.933	223.447	217.533	213.485	220.651
528	1.147	130.025	332.296	136.094	207.091	169.294	250.003	433.235	323.258	215.288	143.769	141.103	184.405	144.772	233.451	253.446	150.418	235.249	192.914	185.53	173.352	201.108	158.024	205.784	199.545	181.722
529	0.937	309.087	298.769	191.433	190.22	258.607	156.364	267.724	240.312	150.698	330.829	304.844	319.876	349.046	323.824	242.814	352.035	270.677	264.578	268.709	222.111	259.522	294.303	268.443	282.356	285.864
530	0.878	283.072	200.276	286.926	186.05	229.763	149.184	374.106	210.118	211.636	206.898	246.164	154.022	140.761	438.98	404.152	282.522	303.821	205.945	208.08	213.335	204.097	223.078	227.397	222.346	233.324
531	8.659	558.294	225.108	345.776	283.687	303.036	253.167	192.882	251.863	213.562	266.61	286.212	248.218	285.977	193.289	206.387	105.925	191.853	232.904	237.197	216.749	231.259	225.806	231.532	204.815	230.352
532	0.883	612.15	200.504	288.291	193.926	228.087	150.991	379.929	201.46	193.153	198.923	250.949	148.005	139.654	441.993	412.478	272.358	298.891	199.569	204.267	212.562	200.511	214.617	222.326	215.746	225.079
533	3.471	173.104	166.406	84.1609	78.9599	152.37	152.541	77.351	110.204	65.717	241.218	360.379	246.902	151.499	208.139	225.709	136.849	171.789	154.072	164.073	169.988	166.487	168.287	140.043	166.082	171.998
534	9.166	527.357	246.219	330.032	312.299	286.832	294.431	303.376	294.922	192.637	176.122	183.03	150.257	151.756	162.885	180.083	130.766	176.395	242.469	263.684	263.501	264.61	265.261	236.844	199.96	205.303
535	0.083	214.922	103.224	78.3375	78.3121	130.191	96.4903	265.077	138.671	129.912	89.3216	222.009	70.9203	83.3827	89.4096	107.414	250.439	90.3973	77.2518	73.388	74.6108	73.8787	69.9716	82.1498	76.5518	366.296
536	16.285	128.876	371.663	320.608	255.667	284.827	325.09	374.044	253.087	404.821	324.476	279.695	270.038	313.25	361.104	265.977	338.781	306.073	319.255	313.74	298.439	249.485	324.652	332.356	276.699	366.044
537	3.397	188.013	435.936	109.202	265.641	9.10312	30.4874	46.1777	158.283	32.1613	5.4476	48.4667	8.48928	99.2681	125.561	26.1079	58.1556	39.4806	97.0347	103.834	101.453	102.196	107.338	102.177	112.14	107.688
538	7.575	563.32	142.834	155.645	112.283	292.041	260.943	131.846	261.142	506.709	176.446	212.562	277.177	200.546	119.761	165.15	275.295	171.272	201.773	221.779	214.932	235.311	221.776	231.553	198.687	201.52
539	0.938	252.084	92.8033	69.6245	82.1435	64.6831	47.1477	178.354	274.152	164.938	155.222	122.102	144.626	183.725	38.6528	68.7944	28.8816	140.093	76.4038	121.856	135.784	114.582	96.2005	111.26	79.6033	94.0353
540	16.451	232.938	252.554	244.212	165.916	194.045	199.223	318.201	277.023	263.284	259.099	269.868	294.981	193.203	290.949	252.922	332.652	375.425	220.871	193.131	192.003	192.409	209.801	204.914	214.774	276.015
541	10.61	593.407	171.267	175.178	102.056	182.971	156.885	216.148	205.048	423.623	243.906	263.06	208	224.018	161.427	256.842	400.337	251.017	327.951	333.818	332.664	275.486	332.992	306.57	268.058	257.782
542	10.245	280.239	56.7848	22.1058	65.4066	14.6473	40.0654	13.078	60.8637	23.5785	68.5912	75.1394	23.1604	49.7461	40.6141	49.2112	161.657	44.1828	58.2229	130.839	36.4496	24.482	21.6659	134.728	101.42	31.7816
543	0.872	255.04	299.4	267.207	167.93	156.755	264.511	328.715	161.784	282.09	172.527	121.549	162.514	289.103	314.485	343.537	140.837	395.874	182.078	146.295	159.179	127.038	213.212	161.015	179.704	205.424
544	0.991	614.166	166.212	68.04	109.711	130.222	213.902	39.6846	130.357	6.33508	192.934	350.256	211.516	199.898	54.6191	395.586	143.282	214.832	225.449	217.73	154.488	251.323	53.0455	248.566	263.889	133.787
545	2.642	182.056	261.441	150.32	135.318	271.156	284.041	129.751	252.48	330.762	381.254	261.119	300.49	238.507	338.783	336.086	378.964	287.541	211.589	212.334	213.832	235.628	225.947	231.134	218.845	236.944
546	5.329	330.24	45.3683	59.0698	47.1215	60.4037	77.6893	56.6329	55.0448	61.3505	66.9998	76.6191	71.5842	44.8069	49.6642	98.0941	136.19	72.3376	93.5292	91.775	86.9451	83.9704	95.6328	103.331	94.654	100.636
547	0.788	113.991	363.572	239.372	245.112	253.555	297.778	319.221	211.862	495.023	255.415	216.502	221.15	267.804	391.284	409.376	316.022	293.975	250.451	233.79	249.192	244.349	250.533	236.574	237.412	247.047
548	3.964	188.103	219.187	214.383	197.501	177.863	250.653	254.616	230.754	160.809	185.677	162.725	285.607	192.101	162.799	197.223	199.738	188.289	178.673	226.752	196.638	217.242	194.099	223.311	215.107	221.743
549	0.901	164.03	174.108	332.113	203.967	229.967	142.859	166.34	124.503	144.824	190.225	161.819	119.898	120.172	253.891	178.042	190.637	287.861	190.425	131.235	176.782	196.748	209.183	187.734	159.848	164.413
550	8.694	437.289	221.831	158.407	300.396	105.182	128.287	196.605	206.035	194.782	135.98	199.085	97.6028	96.2488	196.375	100.589	179.418	118.741	168.844	170.476	170.884	164.008	163.626	161.112	165.848	168.87
551	8.808	748.571	149.813	127.176	16.971	16.4855	63.264	32.5982	235.556	437.913	37.6416	45.4528	337.108	22.1591	50.4181	163.676	115.07	80.8881	6.57475	3.81012	4.35998	3.89588	4.96118	74.4947	94.1668	7.21513
552	3.693	173.104	126.553	89.3559	97.0324	72.3423	146.111	135.192	175.049	211.913	120.591	128.54	131.203	164.924	102.59	193.731	194.758	164.535	119.088	102.441	97.4825	116.523	100.302	104.225	136.377	141.558
553	10.61	595.401	163.629	167.129	90.027	162.224	152.082	206.842	181.31	405.844	233.92	254.003	200.131	198.3	142.876	246.104	388.024	240.715	319.62	324.101	326.264	263.93	321.057	296.558	255.955	251.03
554	0.874	321.073	20.2739	8.66055	14.8514	35.8727	4.78173	60.5126	41.1492	3.9038	5.52687	9.83083	20.1713	9.83526	29.5439	32.0724	15.2265	18.7333	79.5338	96.8461	269.13	336.02	339.328	93.2663	335.762	347.315
555	0.866	338.084	89.4924	46.2231	45.0071	56.5056	34.1916	147.786	125.288	160.906	166.501	112.428	129.411	154.366	109.175	92.0325	112.92	171.251	117.483	142.645	74.9843	127.854	132.299	98.94	132.534	87.1523
556	6.998	314.245	41.797	72.0004	32.7108	78.73	128.228	51.054	86.3901	141.179	94.8914	115.729	103.89	57.0158	61.9639	110.959	167.822	87.8353	106.825	119.73	114.578	118.424	115.911	118.944	113.692	121.411
557	1.758	145.072	101.631	135.075	75.7285	82.4303	1.97822	4.20572	138.302	6.34718	102.121	133.958	333.898	204.788	4.67734	2.94029	150.469	222.703	202.417	167.198	188.934	194.168	182.493	210.772	169.469	221.061
558	2.881	159.088	95.5203	116.887	74.9874	172.961	147.313	54.2564	93.5362	100.802	220.717	259.765	333.865	151.895	230.141	279.12	248.92	309.408	169.25	177.247	183.87	186.205	179.175	182.974	184.604	190.275
559	1.809	86.0348	279.207	308.461	219.461	139.508	347.799	169.467	94.7925	212.951	108.556	47.0095	30.142	21.0013	144.565	112.628	25.177	38.3775	61.8878	151.997	71.1899	258.587	84.4605	158.42	174.956	114.914
560	0.884	178.046	305.197	116.657	170.725	138.997	211.629	283	284.296	341.574	369.918	340.247	284.144	302.163	268.221	156.598	190.838	241.708	234.195	254.449	206.165	244.459	237.839	210.713	184.717	217.213
561	0.902	454.079	259.02	196.882	269.706	261.711	164.684	142.46	225.644	118.261	222.834	178.616	269.893	339.06	199.319	272.165	293.196	245.996	234.764	235.993	238.584	247.134	248.996	255.253	272.775	239.642
562	8.515	777.549	154.481	55.6572	5.35191	5.61328	26.7854	20.8036	62.403	235.643	6.8172	88.7267	43.4116	45.8774	271.837	49.988	28.1535	21.7951	5.53574	5.86598	5.83836	6.05687	5.97795	5.96548	97.1608	347.438
563	8.659	866.506	110.286	274.205	187.934	81.1025	60.2934	55.6488	113.231	12.366	213.277	49.4418	166.179	81.4306	128.288	105.993	39.4939	43.4185	3.05563	51.9499	60.2857	54.2284	23.7379	338.108	71.7457	53.1429
564	7.351	300.155	17.421	14.1618	16.6357	16.8151	18.5453	17.1943	18.1861	18.0238	14.4997	12.6289	10.853	14.5504	19.5783	16.7632	20.6652	15.5268	32.6623	32.8281	34.6443	36.3363	32.5154	31.8822	29.0436	34.1966
565	0.085	196.912	77.3006	56.3371	56.3	54.472	68.9017	235.567	58.6194	94.2503	70.941	196.736	55.4055	55.6846	77.5366	70.5885	224.12	67.0898	53.9575	53.6435	49.601	55.0041	51.9767	52.0006	63.2536	343.307
566	0.91	363.057	123.218	139.179	148.146	122.409	155.244	291.844	216.573	196.034	161.269	222.352	165.942	128.311	400.615	434.157	124.625	183.481	59.0851	88.637	109.117	155.6	158.153	185.208	108.471	145.273
567	7.056	618.278	108.157	319.47	188.143	174.74	172.017	139.874	194.636	213.502	44.771	80.2919	122.375	100.316	84.3855	100.366	114.916	111.258	134.141	132.352	131.148	127.349	135.229	140.158	133.514	144.028
568	1.013	580.033	35.2562	275.571	24.6883	310.335	64.6065	126.698	85.8097	5.50787	13.8864	5.69899	5.98816	5.7213	14.3085	8.20483	6.01868	12.0438	22.6815	26.1698	26.1961	32.1456	51.5416	20.2011	33.4393	46.9393
569	0.909	100.014	250.522	275.71	210.968	221.839	181.802	209.826	190.383	287.434	279.684	270.072	208.835	201.975	248.331	238.13	282.943	337.429	246.514	218.273	233.671	240.271	270.362	243.555	190.494	221.115
570	0.827	119.056	42.9852	103.552	44.8099	85.4121	49.9376	77.7278	87.0912	94.9493	54.4029	105.683	64.6879	32.9228	82.0799	135.605	130.319	73.9949	66.6542	161.658	61.5611	77.2996	74.6046	85.0184	89.1286	90.8931
571	1.202	201.062	48.3372	133.36	55.1203	111.634	102.641	43.7789	83.5038	158.124	93.8908	130.891	114.345	56.5223	97.6797	132.926	235.313	92.5459	118.914	114.103	125.773	116.158	127.849	119.827	130.975	133.086
572	8.396	907.571	129.402	145.815	197.14	122.582	33.95	388.423	244.726	64.1213	81.3489	92.1548	102.351	140.062	78.4791	125.978	159.312	75.9195	159.006	167.846	155.719	174.489	159.217	148.652	112.718	121.302
573	0.882	335.089	107.33	54.3258	99.3271	76.1249	49.5416	160.45	41.4342	182.217	156.371	87.532	134.045	150.316	124.511	102.588	106.492	164.514	96.7704	249.247	216.277	280.194	244.852	288.418	254.9	268.494
574	7.582	453.284	209.796	190.208	251.303	232.193	210.548	292.051	328.246	331.817	133.827	154.454	249.633	212.468	116.974	150.269	138.93	143.52	189.542	197.523	190.674	209.023	187.198	199.038	179.663	185.705
575	0.875	172.083	156.039	103.387	140.143	145.002	148.223	127.931	187.641	361.11	187.762	197.551	162.846	146.588	168.687	142.806	158.159	169.56	174.136	157.178	144.18	150.269	195.117	152.768	132.758	173.95
576	4.867	362.208	59.2706	300.878	281.362	198.816	48.7073	34.8196	90.8909	177.436	44.0777	84.609	85.0287	175.057	90.2298	53.2928	74.9763	189.427	117.664	119.645	116.85	116.49	116.452	121.172	119.075	128.272
577	7.493	499.268	123.89	309.905	174.513	241.048	120.958	142.147	183.713	160.083	70.7312	122.091	147.292	68.2983	89.5682	116.14	121.02	124.537	133.558	121.243	110.834	121.682	152.642	113.492	113.932	148.417
578	0.986	185.991	393.112	95.5776	164.822	52.895	85.3562	123.199	121.364	211.998	181.985	63.4694	101.226	286.791	199.702	109.113	178.158	124.349	106.976	118.137	101.576	107.095	101.163	110.731	104.577	102.415
579	0.905	188.078	244.723	109.499	142.361	176.787	122.378	143.745	166.302	135.794	346.232	322.266	297.865	168.421	169.16	141.14	150.652	170.586	178.413	180.898	160.605	185.787	199.228	176.132	185.991	202.725
580	3.109	166.025	98.2869	80.9885	125.585	115.376	125.701	382.02	323.89	140.808	90.1792	68.8562	84.8364	104.284	127.718	113.131	195.77	99.0066	74.7673	83.2839	80.8703	98.6391	167.372	75.3727	85.415	86.0938
581	9.717	805.581	354.18	6.3728	81.1713	151.764	304.187	216.877	142.661	241.024	27.3704	1.30122	1.13136	1.13939	311.784	285.514	253.333	281.141	155.045	122.707	140.524	211.274	93.9662	34.6737	240.5	228.539
582	16.232	886.553	351.64	306.844	233.471	173.868	209.43	311.534	289.813	338.213	76.5371	258.807	294.796	252.284	352.176	329.898	310.667	319.072	61.9429	26.9062	3.66356	2.19935	5.34708	6.87019	311.021	232.437
583	0.881	300.079	205.459	106.288	28.3192	89.2948	184.153	100.704	81.5475	236.864	138.821	81.4327	73.7999	116.739	370.405	413.512	49.1726	162.469	72.4976	92.3333	45.5856	47.6749	37.5703	51.9218	51.9537	42.9518
584	10.886	282.255	21.9845	19.1464	4.88721	3.50118	22.107	33.8408	36.4765	33.5444	33.5595	66.7704	11.6866	48.4626	29.9397	10.898	9.5337	59.5078	66.7466	66.9243	74.1405	72.0637	75.2243	69.0016	64.758	85.8409
585	16.418	154.905	331.338	206.413	260.616	209.234	270.25	347.902	281.25	334.658	315.271	138.416	283.613	290.747	398.423	286.254	356.626	218.062	262.321	272.201	260.926	287.27	278.885	273.825	292.701	301.788
586	9.924	586.357	328.213	244.559	247.722	227.373	214.275	286.226	229.206	183.275	277.991	252.378	238.649	264.858	280.329	343.916	235.12	279.799	231.738	278.44	266.026	306.92	313.799	265.074	238.526	234.913
587	13.979	113.991	146.905	258.827	274.912	129.104	92.2708	188.39	152.593	165.42	184.324	120.71	176.366	213.721	104.438	97.0807	130.113	128.488	171.005	165.747	150.608	148.842	142.861	127.84	131.877	253.651
588	4.749	531.285	92.8689	108.424	156.338	98.2669	322.082	136.201	156.486	142.077	26.3275	3.43532	19.0716	34.3154	9.28026	27.5083	6.33921	3.03295	65.7217	71.8235	67.9733	72.7421	76.74	73.8239	71.6021	73.7484
589	2.904	341.125	23.9762	97.8472	83.3555	99.7421	83.5508	50.7353	177.919	202.569	52.5939	105.259	46.8029	37.3239	30.3155	29.1368	159.861	55.0189	104.564	115.673	115.222	109.021	118.344	123.957	119.287	117.448
590	13.981	384.196	225.913	249.201	252.768	197.505	184.327	251.723	185.038	245.582	295.019	245.251	269.268	264.135	194.215	177.695	212.231	191.977	229.415	245.188	242.151	226.986	191.856	209.341	200.74	225.435
591	1.781	383.107	108.997	155.874	190.888	294.572	295.616	358.363	284.738	262.534	69.2674	105.854	118.772	64.4691	144.555	166.001	85.7613	122.111	128.976	136.189	133.236	133.89	131.343	144.671	144.206	156.872
592	0.903	168.028	203.623	72.6182	26.0464	56.1378	182.191	95.3964	44.3134	199.483	150.12	61.9631	71.9528	129.87	364.462	407.971	35.2498	110.873	47.1267	33.4148	44.6688	45.2254	48.0382	48.7884	49.5127	54.7077
593	0.964	336.056	203.623	99.8557	49.0212	87.7407	182.191	95.3964	77.2906	199.483	136.956	110.24	110.022	114.936	364.462	407.971	35.2498	160.194	70.157	90.6228	74.8296	66.8427	87.8708	73.2933	49.5127	90.4092
594	0.973	358.095	93.9451	153.302	109.037	113.614	171.867	82.0188	132.953	74.4367	264.369	205.689	107.929	105.568	202.579	308.666	285.934	266.139	217.192	147.495	154.4	159.169	178.92	156.972	161.115	160.591
595	16.235	803.565	310.667	289.589	216.16	180.592	226.789	337.031	211.201	364.315	342.782	285.047	236.176	216.79	269.916	265.913	187.704	201.841	17.3381	2.36598	2.42989	2.13387	2.07444	1.95939	243.436	300.546
596	0.96	475.11	109.115	87.3166	63.6083	99.131	131.559	191.505	82.5235	135.869	156.452	162.807	139.361	156.095	391.16	273.763	89.3061	159.142	100.122	69.5464	101.469	99.9567	106.547	96.6713	110.284	99.4039
597	7.584	513.305	201.28	181.308	237.861	216.705	201.468	279.371	314.217	315.966	128.253	147.988	238.456	202.611	112.535	142.613	132.881	137.244	181.634	187.399	181.302	199.576	178.227	188.822	171.336	175.93
598	3.957	531.285	37.0423	180.699	76.1997	231.354	246.144	23.9255	95.7108	167.19	124.082	246.747	304.692	88.2608	60.4327	119.248	20.7111	53.4743	106.721	111.169	113.145	124.34	108.204	121.181	116.646	119.318
599	16.229	855.596	41.2452	35.3695	40.7113	44.3042	35.192	49.8109	48.0203	91.4375	1.79653	2.06295	48.3353	43.9808	35.3456	35.4945	26.5714	41.5675	242.207	302.793	83.992	10.1679	1.68452	1.5911	29.6293	42.9311
600	1.833	132.04	44.9781	297.148	202.373	125.842	13.4067	15.2056	65.7107	20.5378	99.0403	29.1424	22.5479	21.4031	14.1971	11.0689	24.9745	33.1056	52.0969	64.4561	61.6651	249.99	73.3573	72.8625	165.222	100.111
601	8.309	526.371	29.8473	104.207	100.105	69.5646	80.6106	90.7511	89.4443	70.896	148.882	138.175	83.6096	95.2154	82.7165	86.961	138.48	172.013	114.788	118.907	125.079	112.306	122.232	131.944	127.806	145.445
602	16.263	186.871	26.8589	14.6383	125.998	154.322	139.451	186.25	142.815	20.9742	272.236	146.297	134.361	124.269	20.424	172.14	117.135	155.984	288.796	164.062	212.704	156.784	21.4479	247.131	15.908	169.377
603	7.695	482.263	143.59	201.065	122.087	248.98	59.1286	320.33	310.141	173.233	65.3428	78.6468	168.164	194.751	50.7765	45.1877	44.5333	50.0183	116.606	122.465	120.534	126.153	118.006	123.187	127.037	131.427
604	0.885	405.06	85.6468	57.6445	78.6592	98.0881	58.9695	276.165	103.221	128.93	84.4099	178.196	115.924	100.265	385.556	97.4727	182.284	96.3925	100.344	112.428	104.955	84.6775	130.903	122.282	116.922	68.9027
605	7.842	1002.57	37.3198	36.9356	63.2076	61.0109	54.8218	25.3725	88.5441	86.2071	192.596	230.529	156.7	131.403	55.5842	109.975	244.632	119.807	152.941	148.027	167.401	185.835	183.343	192.868	134.305	124.271
606	1.151	116.009	109.15	193.072	234.494	39.4083	157.673	135.252	137.826	102.947	46.9582	75.5965	85.3595	60.4601	103.706	65.6792	75.2251	104.616	46.2189	90.768	56.7033	48.8568	94.9429	97.8743	102.554	125.677
607	3.605	336.029	198.674	26.8449	32.8599	285.359	275.285	24.4735	95.3046	99.6948	0.164074	24.7017	22.1096	27.1503	24.7461	20.2551	13.6766	42.8214	78.2571	85.0875	79.209	78.3158	80.4195	81.4052	84.285	85.7379
608	0.981	112.014	180.548	100.112	118.489	75.2693	158.171	360.611	171.44	11.2314	106.396	131.589	157.72	121.237	99.7218	168.272	154.179	196.267	108.819	105.957	93.7432	93.6446	99.0133	104.466	108.474	81.2418
609	8.75	488.297	9.66947	1.89762	6.7905	5.85633	6.82063	5.76431	15.4457	40.508	45.3357	136.244	30.6723	14.0701	16.418	17.9236	147.307	28.3806	56.3169	55.8414	60.3948	56.6406	61.8318	55.5469	48.5547	57.3782
610	2.878	456.103	198.76	180.121	162.433	282.63	255.252	143.466	193.513	164.135	137.842	169.343	130.382	136.624	185.497	225.755	166.895	203.997	170.97	186.668	198.132	167.648	202.207	212.938	208.408	190.167
611	0.984	405.06	87.0755	124.858	133.372	161.336	103.906	239.525	111.553	114.317	222.261	269.569	183.886	207.445	350.274	169.837	317.053	193.091	194.22	195.173	212.033	202.874	194.389	207.559	195.531	199.183
612	9.552	390.252	50.6381	49.5116	60.6905	54.3468	58.1178	44.7884	73.2716	110.343	92.763	109.642	79.6564	75.8314	58.7214	85.1794	176.128	102.672	134.356	154.627	143.989	147.81	150.701	136.067	104.628	116.673
613	10.615	256.239	41.7076	76.9154	45.9998	60.7239	52.3795	54.854	77.9831	224.214	70.4849	138.297	110.608	86.0884	53.615	74.8426	205.137	111.837	102.679	118.994	150.417	107.497	107.092	144.371	154.486	173.221
614	1.213	183.052	30.4015	54.5478	37.1378	42.7893	59.851	23.8299	61.7645	132.235	70.6498	121.109	94.5519	51.1066	68.7813	124.552	207.312	67.4574	92.354	88.6541	97.8687	87.1904	100.096	94.2226	103.251	97.1145
615	16.409	298.834	328.593	246.608	224.278	249.208	273.436	322.649	260.163	388.939	303.409	265.012	253.463	264.817	337.643	359.452	308.209	311.674	278.089	262.202	250.332	257.148	292.813	254.218	265.825	271.839
616	0.994	366.056	264.657	219.014	259.368	169.411	116.766	169.063	85.4849	176.523	230.305	218.745	112.364	156.034	304.848	233.668	208.159	151.185	189.054	192.681	218.372	199.413	212.308	203.678	210.742	113.699
617	1.219	131.056	38.676	198.328	83.3038	109.625	182.667	173.535	166.655	307.754	123.552	128.47	90.9568	75.2075	95.4805	127.082	238.513	128.935	152.155	150.427	149.145	131.693	151.396	162.565	159.236	165.378
618	4.945	511.259	38.9108	85.1186	96.4387	277.011	132.289	42.3343	56.9233	65.9507	57.293	77.0564	66.1034	31.9606	216.845	52.497	51.7132	43.1317	82.4732	84.5337	85.5025	83.2724	79.5543	77.8318	82.9072	89.6458
619	4.074	241.049	238.498	240.043	214.873	199.811	126.735	187.643	235.95	197.523	268.53	295.954	262.91	268.796	218.523	251.321	316.18	280.558	231.074	240.492	246.754	238.354	248.742	247.95	244.75	260.176
620	5.645	222.088	70.9813	54.447	81.2604	45.5382	59.16	64.1266	60.3706	70.9377	0.309442	61.2172	0.817963	95.1929	77.8934	108.509	228.131	184.813	93.6002	104.128	102.158	96.1454	103.78	110.946	101.999	102.766
621	0.831	282.094	34.5942	8.28029	39.9638	23.1642	40.7684	119.143	120.785	202.005	119.299	127.95	73.1693	120.105	39.7531	9.48436	34.6401	97.2077	54.5669	109.307	92.4198	98.3799	91.3493	118.175	91.7501	80.7097
622	2.374	188.115	27.4097	185.838	129.481	98.3197	33.6151	1.70376	21.6766	4.95054	111.88	138.412	129.326	110.21	3.23232	25.0076	209.337	145.213	150.777	142.269	150.057	164.64	159.629	176.27	167.94	156.115
623	5.486	442.167	59.9281	51.153	71.391	49.4486	52.2026	55.2559	65.275	75.6714	256.967	132.94	82.4598	99.3276	71.487	102.976	76.5484	81.119	122.65	120.17	93.3353	105.603	102.949	101.782	123.369	113.782
624	16.273	173.874	263.349	218.782	207.437	273.154	230.416	321.218	229.933	367.07	196.443	270.427	243.403	257.013	295.38	360.664	303.773	303.317	271.777	261.49	238.521	186.336	279.158	263.276	244.77	277.579
625	8.269	597.399	114.23	63.0184	116.046	54.4802	183.927	346.107	93.2497	127.961	104.65	53.6053	54.8594	82.2835	99.0755	46.4958	49.5913	60.912	14.505	18.6431	22.2445	102.969	85.5839	84.3662	58.7919	56.4798
626	8.031	582.326	167.666	135.99	181.318	168.532	213.397	192.196	223.485	324.566	228.74	197.184	218.647	209.73	191.246	224.066	264.266	198.809	225.019	242.657	233.097	244.22	247.218	235.023	207.34	209.944
627	0.99	523.093	274.279	116.132	168.019	160.244	179.25	237.162	157.482	56.217	318.024	210.132	208.488	153.914	321.419	260.992	39.0537	159.07	114.613	119.036	115.925	130.627	121.749	122.675	126.205	117.584
628	8.908	557.323	207.126	277.627	183.699	213.613	266.336	209.112	201.518	202.562	153.913	159.673	192.461	197.048	133.463	172.508	174.464	185.392	188.207	219.082	216.072	238.918	229.133	197.706	150.246	160.743
629	0.933	440.092	28.0553	19.9425	49.9104	42.441	72.3035	153.357	112.607	197.096	138.596	117.275	90.9988	101.278	87.8579	33.5498	137.275	169.08	114.862	156.217	101.579	70.2729	90.9799	102.895	79.2755	100.276
630	1.493	132.04	76.1036	113.973	56.5807	265.651	198.465	56.2726	44.3428	102.478	171.352	193.027	280.99	194.517	191.127	134.815	225.178	266.325	109.549	170.735	187.187	165.564	174.505	172.438	163.916	181.917
631	16.44	409.795	291.652	211.122	212.508	217.092	239.791	278.017	226.331	313.986	262.048	231.43	234.907	214.27	296.033	293.264	308.031	287.423	250.74	244.685	244.121	265.772	241.989	248.892	227.246	254.827
632	2.86	213.008	19.189	14.447	4.34066	3.83615	3.63234	3.34487	285.122	0.326304	4.19633	12.2828	13.561	7.87626	4.03865	11.192	12.1467	118.669	9.07327	8.52335	6.60276	7.05334	10.3967	12.2023	79.3805	8.63847
633	0.957	472.076	134.843	75.9716	70.9092	70.188	26.2333	23.8551	208.921	114.359	314.203	34.1508	204.555	63.2294	3.05308	90.3109	28.2851	33.7116	71.4382	63.248	92.664	71.7559	63.408	57.447	51.5341	78.7147
634	1.51	190.864	121.995	274.011	77.884	9.89952	31.1559	64.4489	31.4687	139.233	41.9867	24.814	26.0733	46.6475	92.5405	82.4982	39.1634	22.5286	21.9808	25.707	19.2454	21.4036	21.1844	22.1457	193.43	15.0683
635	10.07	586.358	11.9489	8.4727	14.1746	7.19822	10.6913	9.01888	14.8535	15.5334	9.42908	19.6991	16.6764	6.18758	4.90543	10.9088	19.2051	17.9432	78.1556	278.44	266.026	54.5864	25.2788	10.4947	8.75038	4.07272
636	2.748	422.146	207.226	144.422	116.007	160.592	175.711	133.685	183.031	132.536	216.992	214.594	188.949	167.914	225.195	255.303	175.472	274.561	179.376	185.121	174.757	195.736	174.65	195.879	204.856	198.217
637	16.443	145.949	307.456	178.053	248.048	249.811	237.638	298.319	250.22	354.524	276.484	258.182	252.568	183.931	338.702	352.2	300.006	308.819	251.909	274.473	182.893	262.475	267.236	258.503	279.179	239.995
638	0.917	206.041	207.114	272.155	172.853	194.959	201.304	157.224	176.728	151.335	184.13	155.507	184.011	158.567	218.578	169.261	212.631	199.628	180.568	203.946	165.257	181.815	177.378	139.972	157.984	166.138
639	4.803	618.251	14.3047	26.4157	23.7012	23.2846	27.0801	16.7406	16.3668	23.4197	16.1358	13.8679	29.5091	282.724	19.2453	19.5193	13.0239	9.22407	16.6069	18.4337	17.8873	18.4344	18.8056	18.1639	18.0463	18.7448
640	4.504	515.272	92.2973	112.052	138.027	264.65	133.878	76.6465	94.2489	83.5429	52.9202	21.7586	48.0256	23.9963	227.699	60.9886	22.6882	52.1516	102.54	99.5907	96.3734	92.3215	101.806	100.073	107.766	94.7802
641	8.302	853.576	312.497	101.127	18.8041	69.3743	63.1225	197.21	47.8002	128.813	89.6074	83.003	55.842	77.2132	62.9077	73.7872	47.4428	54.8689	5.75821	2.39826	2.46667	2.8527	4.88278	37.9171	32.2192	67.5505
642	0.895	284.075	137.492	78.8374	68.3659	55.9475	156.5	123.41	156.429	291.22	226.307	188.41	155.435	138.812	185.876	315.658	178.954	161.6	151.877	100.288	204.157	216.824	157.128	215.905	168.362	109.205
643	0.893	246.119	137.492	78.8374	68.3659	55.9475	156.5	119.939	156.429	291.22	226.307	188.41	155.435	138.812	173.814	313.314	178.954	161.6	151.877	100.288	204.157	216.824	157.128	215.905	168.362	101.738
644	9.787	327.276	5.26949	18.5773	6.83737	19.1179	9.54371	11.7976	26.0672	47.8661	19.5465	32.0161	19.6532	13.8723	11.6423	30.6469	102.936	26.4238	43.5635	43.1747	42.1415	43.3909	44.6838	44.9455	40.164	44.4887
645	0.924	367.115	6.3158	1.28623	11.8497	6.53055	2.7584	34.3296	21.3581	3.14811	2.55891	12.4328	19.2878	13.3737	1.9097	14.144	9.6324	7.0924	235.171	241.271	245.547	242.869	254.752	278.103	235.41	231.32
646	9.392	458.287	8.77385	145.195	20.9407	135.2	74.3783	120.431	89.9381	85.9883	91.6131	35.5208	52.365	35.5177	13.4066	31.8497	64.9571	36.9278	123.767	142.686	137.275	157.606	153.256	124.98	78.5407	95.8267
647	8.517	748.571	90.8617	85.5561	14.2683	15.7598	19.4511	16.1351	144.246	274.625	46.8416	24.7001	21.4118	17.804	19.7245	20.7773	13.3227	6.87105	4.03765	1.31345	1.6019	1.24958	1.73312	244.62	69.9372	26.836
648	16.261	147.929	314.121	201.682	161.02	240.088	223.373	307.329	274.358	375.932	237.445	245.982	186.45	208.986	343.841	298.952	294.016	284.091	237.025	274.264	251.964	195.024	256.642	219.034	249.112	238.743
649	8.659	364.247	15.278	68.33	26.4434	31.7609	23.1099	17.7171	49.8825	112.067	43.6021	40.8658	34.157	22.6556	23.8893	108.318	186.889	55.7615	72.6535	63.837	74.3341	72.0782	72.9876	72.3385	63.965	71.3972
650	16.433	407.799	302.742	237.512	215.599	233.949	256.035	291.112	253.806	342.467	280.118	244.164	246.021	242.151	310.303	320.78	295.574	291.269	261.815	249.423	237.072	268.351	247.612	265.163	235.743	257.514
651	8.271	344.234	29.375	81.0449	36.1575	41.3565	43.2923	11.9034	27.6688	49.562	34.9572	42.5309	23.0641	13.8744	21.3812	30.678	78.7168	55.2374	56.5396	57.7982	96.8596	66.8908	81.3412	63.7395	65.0613	169.664
652	0.912	144.004	228.796	267.522	200.242	188.852	134.119	153.838	201.538	135.743	255.924	180.117	217.722	256.452	147.407	213.535	314.155	170.299	166.149	176.176	103.938	174.664	120.453	108.079	106.11	107.513
653	10.802	879.595	36.0957	88.2987	69.3257	68.0557	53.6211	168.923	106.205	119.224	4.08139	241.226	198.838	125.681	91.2134	107.309	52.1954	60.0395	229.756	15.8629	5.36441	5.56125	4.57816	4.48569	58.6278	239.26
654	7.564	499.936	196.551	267.419	168.98	249.701	150.814	155.829	206.167	131.536	175.128	154.802	158.067	175.76	144.373	114.768	167.363	209.403	168.317	180.84	172.59	176.577	168.191	177.228	181.221	174.346
655	0.998	559.07	241.316	111.396	109.961	147.089	169.222	208.957	143.737	48.5484	306.031	203.54	200.715	144.344	280.922	244.274	32.9804	150.367	109.243	113.517	110.686	125.189	115.839	117.08	120.796	111.758
656	1.51	242.905	146.65	51.577	40.84	24.8965	76.5922	233.983	91.2396	397.581	86.4209	51.8184	113.339	42.587	253.694	213.292	168.045	35.9866	79.4888	46.1985	126.745	58.6545	39.1944	44.7948	41.6059	83.7503
657	8.82	825.55	54.5849	60.3593	59.9657	13.8352	9.18471	16.0398	26.6051	30.7418	96.3285	14.4983	108.045	13.5737	148.416	37.9037	40.6522	163.287	3.54842	1.84502	3.39924	1.85054	275.131	49.3779	35.136	59.9236
658	4.252	223.836	79.2923	32.6057	57.5933	25.1439	45.5019	55.8293	61.8644	87.5855	271.433	109.538	38.7325	66.1282	114.228	83.0356	45.5236	60.4317	81.3131	79.5942	62.133	26.8858	48.3961	45.538	79.8659	78.8635
659	10.133	399.138	116.449	63.8895	72.4488	139.805	128.519	53.2889	65.9534	136.174	175.393	134.457	128.572	79.7165	183.411	199.909	160.902	148.278	163.042	207.685	235.404	272.414	233.113	169.254	151.423	173.641
660	8.908	584.342	157.081	229.709	186.411	234.161	221.508	240.828	233.997	234.534	172.045	170.559	190.21	221.82	125.869	198.98	197.402	182.007	225.448	254.536	259.773	272.358	256.497	191.74	167.436	181.08
661	16.43	553.729	305.561	240.911	208.863	231.139	243.533	297.18	253.392	341.585	288.202	248.318	248.789	241.525	316.142	326.448	293.182	293.936	245.988	253.434	244.46	253.757	262.305	264.149	235.729	238.498
662	6.368	502.263	279.546	265.15	193.44	235.057	197.838	213.822	232.627	208.445	215.046	232.769	221.464	217.173	218.282	256.322	221.668	272.967	212.137	225.518	213.828	234.32	196.252	219.881	212.846	240.424
663	6.119	495.3	36.1974	22.0036	26.419	17.6992	11.5283	25.404	30.1971	10.131	162.26	149.458	34.0335	111.144	153.907	167.683	173.161	230.242	83.8191	93.1426	88.7995	97.3638	96.4481	108.111	100.387	95.5655
664	7.236	362.245	34.6747	103.293	32.7439	57.5427	80.559	23.697	71.9262	134.955	57.9329	75.9344	56.8735	33.1804	55.3472	109.076	148.359	71.164	88.1554	90.1557	90.5371	90.4103	92.6275	96.7364	95.8358	93.8569
665	5.575	406.271	1.15055	1.8976	1.37499	4.36133	0.983088	1.9047	0.97627	0.357029	1.70139	97.5516	5.57077	3.03237	33.892	73.2994	4.25473	6.30276	21.8782	24.5875	22.6095	24.0541	22.1261	23.7516	22.76	26.4339
666	10.31	280.239	34.8422	17.5917	25.8706	25.041	9.61944	13.7888	43.5146	53.7481	73.034	73.2502	32.3774	49.8215	37.1147	12.2874	160.468	15.5639	79.8785	130.472	103.865	111.711	99.5934	134.728	15.9495	117.535
667	10.25	801.55	32.9058	17.8602	36.691	51.9428	48.3639	32.6009	42.0517	98.7388	62.8083	48.8726	56.8576	55.2309	66.1226	87.3624	49.6698	11.4308	1.40483	1.71914	1.49266	1.88739	271.609	51.6933	96.2029	58.7081
668	0.938	126.012	267.509	262.34	186.471	35.294	184.36	43.1532	185.829	262.828	53.2702	60.9768	60.3337	44.6635	52.5729	75.3043	128.339	70.8375	63.0891	45.6663	233.246	207.032	199.397	237.904	210.727	212.949
669	5.436	209.083	13.1996	15.2294	17.5509	12.3416	12.5556	15.7571	22.1134	14.8429	298.32	189.562	168.243	32.9633	20.317	46.7785	37.7012	64.0848	44.5874	53.9755	51.8167	54.4316	59.0805	52.1388	46.3861	42.9203
670	16.383	253.836	297.826	20.8072	208.108	232.514	274.317	292.798	235.125	344.913	269.054	259.906	247.606	220.284	30.9376	32.8758	272.664	301.436	28.6902	243.756	233.001	259.422	256.662	29.4646	235.112	209.01
671	10.328	330.255	8.88107	13.5984	17.7176	12.2742	10.9793	5.86022	14.1506	19.8657	29.4226	49.0402	17.8816	17.7104	12.4781	37.1059	133.29	45.6003	61.6452	29.2768	35.3008	33.3164	40.6445	43.9041	44.2639	45.4354
672	16.453	325.852	326.769	220.409	192.754	227.077	264.9	293.877	235.934	351.166	271.251	246.052	241.084	251.755	308.079	318.737	279.487	297.159	249.784	250.475	244.394	239.056	246.099	232.788	237.538	253.404
673	8.722	480.271	17.1518	259.201	30.4872	207.891	110.746	88.4914	99.0341	130.727	59.179	28.5444	39.1516	16.8869	10.312	14.2291	31.9937	27.1648	64.6139	70.4286	72.3201	70.0923	77.772	71.2967	52.5732	66.652
674	7.534	644.294	98.1814	254.803	140.821	140.968	100.126	96.0147	128.303	147.837	143.492	172.687	174.022	118.474	137.492	202.408	223.864	181.43	175.255	169.93	177.168	186.389	179.22	180.379	172.624	178.591
675	10.812	849.549	30.2024	68.9346	65.9298	88.8585	143.863	228.707	124.236	85.1041	122.72	133.026	86.862	105.125	249.734	348.275	218.339	52.6227	4.23798	4.42255	11.2486	66.1547	20.3864	4.8047	6.0643	22.9543
676	8.052	296.234	33.1002	37.769	39.6757	55.1466	86.275	68.6601	78.6854	69.1495	49.6352	57.4313	45.6354	38.096	44.593	75.2066	147.132	59.545	99.9207	86.9058	80.2104	83.6711	90.8233	85.9154	82.7032	83.6296
677	3.882	378.203	54.7728	10.0757	31.8628	98.1594	42.6839	15.9679	33.866	35.2506	109.895	149.14	165.129	267.645	193.944	89.8711	139.645	229.773	111.444	111.783	117.659	115.767	115.941	120.783	117.558	111.904
678	16.454	105.933	315.493	243.537	213.548	243.035	264.88	294.758	252.289	361.203	280	253.382	252.636	247.408	317.878	319.236	277.951	298.838	231.26	240.033	226.957	245.544	244.758	246.249	249.877	258.184
679	9.803	467.336	170.364	130.965	232.68	138.747	119.899	144.858	173.723	50.4005	51.9575	31.7769	55.9109	61.3146	57.4179	53.2425	56.2424	51.9232	100.624	114.847	104.678	106.81	89.7278	74.3522	67.4347	71.6557
680	4.146	661.347	16.3032	0.151059	173.908	0.805947	10.0393	317.01	180.779	8.11347	0.39434	25.2357	49.8553	71.3231	85.2954	28.8566	27.1932	2.21024	49.4874	46.3864	44.5986	53.4529	49.2677	52.7844	47.6926	52.6348
681	16.264	175.962	295.268	231.822	183.149	206.341	253.353	275.986	230.862	336.896	249.896	208.321	219.156	227.603	306.877	281.746	286.469	241.783	249.478	228.594	217.419	235.289	250.632	234.561	237.212	228.14
682	1.139	405.05	325.408	124.584	113.579	143.671	214.44	280.649	160.551	198.34	138.877	162.799	153.275	152.816	311.025	342.262	122.555	139.687	134.223	147.976	146.613	129.977	119.296	138.943	151.892	129.603
683	0.941	222.99	131.687	218.527	173.583	124.328	107.226	41.388	108.186	179.71	198.757	85.7009	117.765	121.969	165.886	246.299	297.342	221.555	155.917	259.417	219.634	171.284	156.496	169.429	230.767	150.72
684	7.676	361.228	45.3457	254.894	117.627	107.723	31.2181	7.19393	7.3227	1.553	64.4921	69.7192	3.06533	63.181	69.0165	94.2658	67.7918	86.2958	57.9714	56.6523	62.1111	63.4649	57.0044	57.6125	70.095	62.5182
685	0.899	299.076	31.5218	63.3322	27.6755	53.3252	62.9977	90.6824	75.2611	378.733	53.9122	45.0528	31.707	23.8004	97.8533	140.661	176.603	41.6722	54.3446	67.7647	47.7372	69.7196	75.4335	43.7119	56.9555	69.0193
686	0.925	368.111	6.04177	1.23042	9.89366	6.53055	2.30882	34.5955	30.7338	3.01152	2.44788	7.60545	12.2683	12.2865	2.28708	15.7189	9.21447	6.78467	152.538	232.716	201.009	205.828	215.481	223.869	171.501	195.319
687	4.137	579.252	86.3788	3.64543	32.0502	3.49316	44.0002	58.8084	74.8377	51.8898	2.66078	20.3474	259.389	122.494	17.7453	26.2273	10.5766	16.5827	34.8202	38.3539	38.5841	36.1273	38.3618	36.7048	41.3458	33.4829
688	8.523	831.596	241.356	196.458	207.225	27.6953	180.465	33.9497	185.236	179.314	7.96175	25.4571	1.20767	1.16434	34.5788	17.7921	35.6174	36.1327	37.919	45.9599	31.5311	15.9306	138.929	17.4842	21.7953	131.875
689	5.395	454.292	32.6744	1.67799	7.6094	4.92494	52.3305	6.37567	17.9892	19.3124	1.45993	62.4408	33.8213	28.5831	138.525	137.361	117.198	25.6387	57.4152	72.7865	74.8257	73.7865	75.293	75.0799	70.8704	80.2117
690	8.819	574.336	2.63655	1.13023	4.59184	3.09838	3.15675	4.07444	2.15348	1.24238	1.10449	1.06432	1.01498	1.04902	1.08378	1.67851	3.79637	1.88893	14.669	16.5837	18.2643	16.376	15.5784	16.1693	15.7174	14.5041
691	0.859	182.077	121.793	18.5965	61.5288	11.6431	47.1829	80.6316	93.3112	137.71	288.233	218.711	226.745	161.269	120.319	70.7058	82.0584	104.486	111.158	99.0754	92.2378	101.779	77.1851	92.871	88.3722	78.7277
692	12.392	737.498	85.3106	3.32634	9.9182	82.7131	118.14	28.6267	49.3267	71.2354	72.8415	70.4262	51.2408	262.274	190.4	18.3999	20.007	37.6712	3.69261	3.02459	4.48515	110.743	84.7273	92.6408	31.673	21.1839
693	16.427	483.795	265.64	219.199	183.002	157.842	182.8	201.84	222.021	305.154	195.275	241.148	218.759	215.561	219.942	229.565	247.538	263.503	163.805	183.471	173.161	236.074	129.927	182.641	187.788	223.822
694	4.221	420.221	32.5484	165.397	150.71	167.297	157.825	82.316	87.4632	16.2287	137.815	155.914	151.509	134.083	92.7385	211.612	15.4644	155.247	113.348	121.629	120.807	124.584	125.61	123.973	129.135	128.912
695	8.11	527.321	116.346	154.291	123.732	244.318	207.498	142.784	190.951	211.882	116.166	208.901	192.49	158.135	130.308	111.639	197.571	174.68	181.177	199.681	146.969	143.945	138.05	184.17	169.393	138.505
696	3.065	189.099	67.2116	53.5619	43.2482	75.5847	89.3735	35.9436	72.345	111.924	88.9008	137.663	126.883	82.705	84.0192	140.281	178.872	98.723	93.5749	97.6003	94.434	99.8111	106.619	96.873	104.334	104.374
697	9.738	875.564	1.70926	10.4287	10.4756	10.2505	1.42373	10.3228	6.17723	7.52473	12.4991	8.27828	7.74699	7.85668	12.5313	6.46711	8.75541	7.26344	1.13914	1.44531	1.38895	256.422	19.2388	12.7503	3.19398	1.59891
698	7.857	813.458	5.44752	5.7634	10.2395	8.56764	12.7137	8.06542	12.5203	9.29818	15.5712	12.4837	10.1551	12.7914	7.75304	13.9663	18.9624	13.0432	21.5789	25.425	26.9307	28.4933	28.2402	28.3285	21.3629	22.4893
699	8.494	430.255	18.5718	212.398	50.0349	243.482	103.242	265.883	224.834	243.729	76.6754	32.2729	93.589	47.4357	12.0931	11.1086	20.4603	28.9853	92.5248	98.7235	110.05	97.6164	102.479	97.2405	79.6583	86.6751
700	16.217	748.523	43.9934	36.3765	29.6977	40.5021	49.1436	35.093	27.141	21.5164	8.69705	4.33307	9.40343	22.7561	54.2622	43.12	34.7615	46.5315	213.316	253.158	195.464	156.196	52.1985	19.9747	36.4315	36.3097
701	16.296	317.807	233.756	186.67	189.598	165.117	215.683	261.165	117.851	304.753	241.696	212.797	200.677	231.277	259.554	242.487	250.923	250.209	204.504	226.512	208.003	241.664	209.383	259.103	203.056	221.173
702	16.431	555.724	231.694	172.964	170.075	180.375	232.527	237.479	194.979	242.779	240.728	188.07	197.858	199.007	286.421	278.534	231.894	218.11	234.568	195.055	190.58	216.023	215.039	217.71	217.283	212.209
703	11.609	839.437	122.688	75.0334	55.7394	119.492	223.142	109.123	52.6502	186.792	93.319	117.544	252.014	149.978	121.296	22.5986	69.0169	48.6831	1.83291	32.0839	16.061	184.695	110.894	99.2372	88.775	103.64
704	1.025	334.1	74.0829	173.871	159.391	156.889	70.8708	9.03418	120.048	12.6418	186.804	148.784	123.05	169.129	7.33768	64.2136	182.039	138.985	152.804	172.082	178.926	186.092	178.691	175.335	189.793	181.691
705	1.489	768.116	196.309	208.451	130.244	240.657	128.67	163.503	141.756	9.07311	90.4267	131.328	107.956	134.39	178.203	206.618	12.1343	189.176	92.2239	94.2546	131.103	111.293	82.1393	79.1539	109.045	94.3251
706	16.3	180.908	254.625	216.092	182.056	205.024	235.466	242.472	197.669	293.474	240.723	204.533	221.21	184.868	322.499	311.132	223.94	248.65	224.495	206.45	190.821	208.86	225.968	215.691	214.403	203.271
707	5.409	497.279	111.631	93.1143	139.172	73.2759	179.704	77.4291	86.0466	42.7868	73.2673	43.5299	44.2478	90.5491	61.8928	74.2937	128.127	37.5017	68.2461	69.9092	72.6527	74.34	66.6389	68.8602	73.189	84.2487
708	9.792	790.531	160.914	150.975	57.8224	153.392	187.229	164.576	56.8864	98.715	120.716	120.762	172.922	141.997	231.342	217.084	81.3832	81.2506	2.96853	4.84147	49.9323	130.115	164.781	167.086	101.974	72.5562
709	2.127	187.903	111.867	120.485	106.58	238.839	107.48	118.85	146.699	63.8319	133.346	102.768	190.104	145.064	92.4477	99.954	149.93	220.921	162.931	214.723	196.808	180.531	216.707	140.075	133.258	130.872
710	16.289	315.812	235.924	184.188	180.79	178.821	205.837	245.612	91.6523	283.197	209.812	205.545	185.582	216.936	259.892	233.03	222.441	231.832	195.596	228.382	218.277	205.117	205.217	253.678	195.751	89.591
711	8.286	749.574	18.0992	31.5586	39.2823	30.2994	58.9764	158.43	25.1489	26.3425	278.039	68.8395	37.2534	69.4933	49.2593	15.2825	22.5556	70.9191	4.34766	4.67256	4.28787	4.95892	4.65898	108.747	11.5976	50.3463
712	6.216	500.312	14.7518	73.9758	57.984	159.779	26.1893	11.5541	11.1439	2.71271	179.806	199.615	22.5958	6.54818	192.368	88.8723	81.3713	291.016	70.9226	71.0243	71.4087	69.9486	75.7926	73.2789	68.1997	72.3862
713	0.946	131.093	35.5396	105.641	41.033	102.471	86.0119	31.0669	45.4557	59.9486	113.074	151.92	57.9672	59.2281	96.9633	121.969	289.745	88.2424	95.888	69.348	78.166	75.0654	75.7665	73.5379	84.9455	77.1265
714	0.818	550.173	14.5737	5.36094	14.0139	8.35968	28.7497	130.97	122.578	121.178	78.4623	51.5812	66.978	61.827	15.6692	2.54794	3.01791	43.4848	13.298	68.0412	70.4272	34.0067	45.2282	40.9301	39.9239	70.4348
715	6.559	529.299	266.856	133.638	186.259	173.027	174.551	163.294	228.157	193.098	249.565	225.795	242.324	251.816	205.89	196.933	155.182	214.128	207.389	213.967	216.651	222.283	223.145	228.104	203.249	211.494
716	0.888	197.034	134.925	58.9116	49.6707	56.7599	102.265	94.7243	108.505	343.55	176.061	54.2047	100.383	109.04	120.028	91.4241	206.602	92.3918	87.8761	90.4024	76.1238	53.3522	112.983	99.535	78.7662	100.793
717	0.944	654.145	169.829	51.2746	64.0304	139.687	107.998	121.644	88.7666	20.8572	154.746	194.354	53.0951	52.0618	314.817	184.001	48.4162	129.833	83.869	86.4399	53.268	91.045	61.8752	86.6545	94.057	91.7187
718	16.452	160.892	263.654	204.712	201.847	213.703	241.691	283.803	230.664	317.221	254.289	232.838	234.603	241.194	298.709	319.484	268.014	282.013	234.262	228.686	157.429	211.059	221.991	247.23	225.293	230.857
719	9.984	359.248	32.9278	87.7436	52.0512	112.393	46.0018	41.5211	73.8752	76.7213	41.3079	65.9659	45.3714	32.6423	34.5332	59.7927	138.966	55.8669	60.1276	67.0741	68.0985	74.0604	74.988	79.5434	83.1347	82.6278
720	0.826	198.946	282.296	170.023	144.26	232.042	213.809	197.762	147.549	280.072	157.933	154.204	132.162	134.536	306.974	324.304	169.035	171.723	133.058	134.404	127.854	176.711	157.876	130.928	134.377	159.39
721	2.789	262.014	7.49454	1.80491	4.89673	13.0731	254.56	3.98302	7.76883	3.90158	80.4189	5.74913	16.0215	114.477	5.34991	119.769	35.8174	49.3824	30.5407	31.7698	30.913	32.2549	33.9683	34.2847	39.4776	37.5844
722	9.865	428.164	136.761	172.31	123.958	115.882	96.2221	64.2469	134.549	178.037	188.529	142.521	124.943	107.731	148.327	187.139	211.382	181.605	119.572	132.307	117.518	128.546	105.946	133.108	157.62	190.869
723	0.832	388.12	26.0146	15.5332	39.4471	21.8738	32.4785	54.4041	124.618	229.839	107.479	118.682	104.754	117.988	50.627	7.77624	28.2639	62.2572	58.9983	74.9372	92.6586	99.5227	103.172	108.542	91.7928	52.7186
724	2.905	278.129	23.4657	49.2468	40.5635	59.45	43.36	26.8579	99.6449	188.083	32.6237	70.4789	35.4337	29.1136	25.4102	23.6498	139.83	35.7257	62.9748	68.7602	68.247	69.2165	67.2954	71.8056	76.3055	70.8396
725	16.3	183.902	247.108	182.873	173.596	195.957	224.677	246.899	229.971	289.525	223.97	188.928	231.699	186.017	276.359	273.63	218.179	242.674	189.437	186.817	202.662	203.337	213.616	232.659	204.515	198.95
726	10.581	314.245	62.4708	77.6548	68.0782	103.429	130.524	94.1907	148.907	162.109	122.354	82.1981	241.084	77.9043	46.1098	61.1069	117.632	90.9396	156.464	163.932	183.128	187.723	150.193	124.402	122.035	133.288
727	16.288	316.81	238.814	190.047	176.706	184.756	216.087	244.612	198.574	285.229	249.903	228.623	208.59	245.997	264.154	246.846	193.851	229.214	220.694	221.453	206.057	218.668	224.6	164.974	222.794	118.218
728	11.932	766.531	40.8694	1.29727	1.83859	32.1735	12.5369	24.4459	11.3415	7.15066	15.051	16.3345	57.8796	9.12866	28.5238	14.3657	2.69822	5.21768	1.22325	239.98	20.0775	120.486	20.9243	13.3478	8.11286	9.5743
729	16.344	223.836	238.817	188.209	213.606	191.449	214.295	209.59	194.011	303.528	264.857	206.692	206.756	186.587	284.276	308.28	245.84	150.23	170.611	184.028	173.503	189.035	206.293	204.192	198.61	203.941
730	8.234	433.227	187.556	153.23	213.16	60.4559	21.9894	21.6423	72.0717	15.1784	230.608	125.633	70.5088	63.2077	139.757	171.621	159.743	181.16	133.514	139.414	135.254	138.91	137.686	139.906	129.189	140.684
731	0.983	195.952	91.1585	136.635	87.5713	98.5111	104.636	94.4694	96.0448	260.177	140.359	132.056	86.7335	120.532	135.117	164.085	265.76	148.328	122.133	127.936	148.117	126.041	138.37	125.233	160.325	144.221
732	3.172	210.051	282.091	150.833	114.852	140.014	189.459	162.622	200.548	215.622	235.33	233.472	206.922	207.456	214.775	226.184	234.984	234.168	228.507	227.389	139.142	218.311	234.209	191.606	234.466	185.797
733	10.15	385.264	16.9075	44.4281	25.4319	52.5667	27.3787	18.5302	26.8756	26.4369	26.5081	40.4751	20.892	18.7661	21.7772	55.7796	131.856	38.5247	40.0528	51.0798	52.0205	63.2642	57.6979	54.7781	49.7837	56.8238
734	9.722	465.32	133.911	119.281	211.559	84.6641	93.8269	141.039	165.767	117.382	77.542	80.3882	70.299	77.9141	67.0232	54.7389	86.354	73.3023	114.091	117.924	113.392	123.096	115.846	100.141	89.3499	100.947
735	0.897	304.057	100.396	164.347	199.896	219.069	136.581	106.8	160.098	177.183	216.983	214.185	173.924	155.46	103.157	154.446	170.071	213.915	140.086	139.104	207.877	212.561	206.601	168.114	142.448	164.48
736	0.907	244.972	204.576	145.365	121.079	108.07	157.232	102.941	96.1386	4.29838	185.398	43.9672	123.205	108.673	10.7828	198.576	257.948	163.813	162.374	118.392	118.648	143.098	113.231	169.036	47.0483	94.5878
737	16.423	315.824	231.29	198.894	183.728	178.273	193.018	251.41	202.323	297.719	234.612	205.32	201.32	175.721	221.095	271.283	247.265	249.801	172.899	206.657	228.693	210.326	197.704	142.18	191.31	212.799
738	8.202	582.326	134.628	170.129	110.208	182.654	206.117	163.018	194.097	240.188	117.47	156.711	155.236	130.245	156.472	188.101	231.546	177.767	198.957	218.427	185.138	218.051	238.562	187.661	173.596	189.858
739	1.783	311.008	89.4498	122.045	90.4422	107.556	134.193	123.873	124.486	189.475	140.098	116.358	159.906	101.383	145.188	182.872	185.644	204.696	128.89	153.325	133.009	145.957	141.573	134.268	139.576	127.582
740	4.246	583.277	241.251	116.489	190.373	148.849	192.185	161.065	213.838	296.121	158.628	201.778	182.104	201.26	281.208	273.474	114.787	157.039	209.906	234.069	199.08	182.659	214.86	204.536	211.633	182.017
741	11.142	761.497	97.4327	68.3797	136.789	144.369	93.7118	49.8126	63.795	123.502	98.1134	86.0419	76.4791	239.768	193.627	53.9781	37.2475	57.8366	109.288	137.146	154.6	181.243	101.928	95.935	75.7396	95.8556
742	9.982	474.288	161.03	141.22	115.55	124.569	119.008	158.168	171.371	214.574	156.056	174.802	124.975	137.69	160.131	202.514	199.391	206.79	166.709	164.472	165.228	177.898	184.655	207.037	180.846	183.197
743	8.639	974.63	136.822	147.018	183.486	162.181	149.283	269.547	225.664	193.798	157.445	152.432	186.373	223.417	124.501	165.296	226.892	161.942	193.911	207.94	205.56	212.152	201.197	204.214	166.746	177.535
744	8.032	555.308	101.723	65.6624	100.117	74.5412	171.577	150.022	166.45	263.827	131.059	91.771	130.121	131.547	119.745	127.233	168.828	118.835	125.359	173.368	128.423	181.197	175.715	166.612	116.261	159.381
745	1.352	203.078	26.618	228.032	68.6023	129.773	125.866	24.6128	44.5181	45.4594	87.8152	99.0883	89.188	53.931	62.4299	82.0735	121.634	98.212	82.3395	82.1197	75.857	82.2969	79.1898	82.253	87.4264	90.2428
746	0.987	250.061	181.886	111.367	112.317	149.645	132.051	158.208	180.056	168.193	171.746	236.795	116.304	178.146	181.782	132.888	170.743	191.064	143.319	156.469	142.588	180.935	158.111	105.139	116.599	148.921
747	4.607	579.252	36.2872	12.5607	5.62026	2.90417	13.2875	21.2165	36.2761	24.1183	188.036	196.734	182.187	64.61	87.1419	82.6704	118.965	272.966	84.1693	88.4944	83.8546	80.901	88.5238	89.262	90.6688	98.6159
748	9.111	555.352	138.214	227.286	96.5572	216.137	149.114	125.607	134.496	143.808	136.129	153.929	167.88	124.086	88.2177	111.545	107.558	127.548	152.127	177.667	158.252	162.941	157.127	162.068	109.323	119.034
749	9.517	302.224	53.1479	60.1209	56.377	47.3456	37.1983	18.2617	44.9426	65.3302	44.3063	73.2897	53.4259	28.0625	25.5715	50.3809	112.087	59.8686	78.5863	76.834	90.0616	83.1274	82.2065	73.5125	70.5663	79.9703
750	1.023	427.028	288.104	154.915	114.073	169.86	217.724	103.654	109.663	123.136	145.785	144.591	184.911	155.734	246.722	216.216	170.991	227.083	167.203	117.045	179.358	128.929	164.462	121.729	190.313	123.311
751	4.398	515.272	26.1178	119.612	82.8009	148.43	118.286	36.3038	24.648	20.891	13.4903	207.361	90.3745	18.4471	122.847	95.7873	39.1125	53.7629	68.8538	68.9049	71.5626	83.6726	71.5985	77.5425	68.2161	94.5591
752	16.454	197.932	253.1	219.015	187.058	207.254	222.165	257.135	218.411	305.163	240.485	230.465	223.308	218.811	290.367	268.107	245.13	251.367	200.203	229.013	211.466	218.253	226.741	230.531	226.753	218.145
753	16.4	124.907	223.525	206.532	173.355	196.766	197.592	220.621	216.822	301.375	215.775	207.292	208.835	188.899	210.046	252.599	242.157	220.922	177.273	197.863	175.265	184.499	182.485	212.686	182.28	224.812
754	7.629	278.17	1.84484	5.0055	5.66716	2.119	3.952	1.91074	2.2514	2.37522	2.33412	2.51569	2.38934	2.35739	2.12927	2.79065	3.11694	3.45592	15.6663	14.2281	15.9134	16.6132	15.2337	14.1176	17.3116	15.1174
755	1.036	612.15	3.34732	188.993	84.8188	76.3102	22.977	16.9999	49.6624	15.15	107.406	156.13	97.0956	125.864	21.2256	32.5609	123.062	160.154	142.402	124.514	131.877	80.2731	57.463	77.4602	109.152	133.707
756	0.895	190.064	97.7478	160.314	197.447	215.654	132.297	106.897	159.634	173.757	212.771	206.892	167.247	152.524	103.172	150.154	164.753	207.956	150.315	141.003	211.895	215.631	210.937	173.544	153.139	167.378
757	1.149	206.041	149.522	194.761	88.5145	218.997	217.454	94.1233	121.437	101.291	111.858	76.0263	71.3383	43.4279	143.267	84.0629	60.3945	98.0919	99.4334	107.416	121.314	109.698	97.9973	96.2258	109.59	97.1056
758	10.727	402.156	99.165	71.7511	86.9251	95.6777	95.9753	105.538	96.8495	127.689	139.448	133.836	109.047	136.314	103.089	156.185	176.955	134.861	181.92	202.322	220.967	201.644	182.105	161.906	126.001	116.423
759	0.295	188.867	8.96883	12.2882	8.22006	10.5773	8.02557	265.475	11.9883	322.435	6.11666	195.185	207.012	194.822	11.3249	271.682	13.0074	7.88697	154.188	172.18	167.779	177.499	190.096	194.611	220.738	11.223
760	0.893	358.095	21.6163	73.5936	49.3994	45.2509	3.08789	2.08668	42.2671	2.34305	69.4997	84.3201	51.2808	40.9088	2.3588	3.26808	119.478	231.228	217.192	68.6216	64.0738	67.3018	65.0562	69.029	69.9535	72.564
761	5.173	529.306	44.8563	214.545	143.757	217.126	226.501	73.8041	77.4978	80.9067	34.7908	32.7142	54.8838	35.7044	32.5184	51.4151	17.7681	20.5042	71.0795	75.5857	75.0072	70.7439	76.0553	77.8986	81.4354	75.3193
762	4.469	264.135	0.333098	0.262105	0.537441	1.02447	0.236317	0.40891	0.413001	0.209988	0.224448	0.172757	0.227207	0.216652	0.488754	0.283823	0.167151	0.150517	8.01371	8.15422	8.46195	8.25194	9.33841	7.83296	8.22171	9.48987
763	3.943	304.145	97.1603	169.402	155.035	215.849	126.594	86.0607	112.6	58.1936	112.182	113.066	80.8066	98.9969	99.3128	97.8521	40.4756	117.38	90.1266	95.0871	93.4476	99.2609	96.5314	96.2139	99.1465	106.513
764	16.207	767.544	46.048	122.029	48.4613	31.4716	56.8969	55.4558	21.6534	15.0905	71.198	75.3426	71.1266	74.5016	48.5154	51.5562	53.7637	25.1244	1.84208	2.03527	218.692	183.188	99.3166	99.3068	24.1077	23.9968
765	10.149	725.463	21.793	51.8121	86.1873	28.2792	15.9206	43.4454	85.2465	85.187	110.549	139.146	47.2481	135.231	21.7917	80.2763	125.385	120.943	88.0599	128.602	89.9704	121.638	110.978	104.29	108.854	126.444
766	8.204	453.286	3.20079	13.1869	5.20425	9.2894	5.22091	9.99385	8.38322	8.94084	139.687	6.59764	171.856	6.00668	191.008	298.853	26.4372	9.33121	13.3134	15.1939	16.0115	15.9452	17.2631	17.6567	9.90056	10.889
767	5.089	555.321	25.7556	220.084	58.9101	69.2425	62.3673	20.7456	30.3232	34.083	30.7599	8.32445	64.1109	18.7676	17.5299	22.5289	6.14133	13.772	36.8869	39.1559	34.4984	41.2461	38.9471	38.3926	46.4659	40.0928
768	0.849	440.092	6.09146	6.54532	6.3502	22.0169	14.1202	153.357	112.607	197.096	24.4184	117.275	90.9988	101.278	61.7844	18.0079	70.7712	29.4535	114.862	29.3761	19.9303	22.2969	56.5745	43.5198	53.1904	100.276
769	6.721	240.135	150.542	146.968	180.463	162.377	137.808	139.671	170.018	183.867	139.663	173.94	146.099	144.072	167.798	188.181	223.941	188.19	188.834	207.085	202.228	202.586	206.109	220.85	227.694	205.566
770	2.154	217.883	241.893	164.47	8.95725	170.471	43.5396	47.8172	192.381	292.927	20.9391	85.2822	118.479	19.7053	254.028	47.7023	107.386	39.2381	213.209	35.7301	32.9339	27.1724	82.366	214.605	95.62	200.901
771	0.923	540.144	40.1115	4.90398	62.6946	43.3876	38.6664	7.76846	3.03276	3.41868	31.808	110.296	167.95	179.874	15.0614	3.36901	7.30059	12.1392	102.936	136.779	53.633	107.901	125.943	136.963	6.02129	8.68501
772	16.385	144.04	96.3777	37.0311	90.0904	62.289	68.1649	106.625	139.338	125.315	86.1202	111.473	112.738	140.073	68.9224	34.3067	48.6827	89.4685	30.5422	38.5619	48.7441	58.9575	95.0211	82.6294	93.024	155.748
773	5.087	482.214	27.4176	8.84499	22.9881	13.889	26.8907	39.4398	34.4705	8.0352	56.9649	74.423	25.2544	140.27	284.949	231.502	62.1553	177.007	78.1966	87.1	77.1371	82.3232	84.3437	85.6656	80.2185	87.3111
774	6.225	546.194	3.01018	2.63665	2.09202	2.59091	2.36829	2.25389	2.4432	2.60546	248.329	2.58582	9.29872	2.52368	2.64715	2.88306	8.17789	3.55381	7.37197	6.58191	6.8975	7.88229	6.96395	6.35383	6.94547	7.50244
775	10.941	923.495	42.8245	53.1802	57.0974	59.6654	43.2808	42.7922	21.9473	51.4933	71.9823	51.2571	38.8577	29.6614	53.1272	34.5882	34.8697	28.1012	3.36627	2.83243	4.1969	3.57721	223.225	81.4053	16.7517	33.2121
776	5.615	555.321	35.2517	177.534	66.9733	51.7561	58.2991	21.6806	37.2601	42.2189	30.48	9.84253	54.3072	23.208	6.98954	41.2271	8.1087	18.1925	45.2849	48.2146	46.1677	46.05	48.1415	50.1893	46.7666	49.7274
777	0.919	602.144	8.18972	5.2472	8.67551	5.01318	23.796	96.2486	84.6951	203.043	68.8032	67.6364	57.1233	63.178	6.55964	6.58807	6.23729	43.9315	44.7069	45.1918	52.6722	53.3204	32.1033	49.894	49.0263	51.6303
778	16.418	142.918	231.786	184.864	176.369	163.221	205.163	215.708	167.133	295.917	203.973	206.073	186.319	202.561	242.82	250.243	228.858	234.33	189.331	177.436	149.432	192.034	193.065	216.324	179.121	229.519
779	6.256	502.328	13.818	3.88738	13.3967	1.78179	23.8294	21.7552	16.902	2.47062	39.1416	174.857	24.0482	14.2011	281.093	156.459	129.668	249.292	62.9037	60.4407	64.1693	67.9173	66.6178	66.288	52.8254	72.4387
780	3.803	516.292	13.5884	11.0986	194.495	3.60536	100.603	43.3873	40.0835	33.7549	11.6304	11.8931	37.5259	24.1157	18.2748	21.8459	18.0151	1.66779	34.865	32.8932	35.7148	33.0845	33.2019	35.246	32.3971	32.5565
781	9.934	470.289	7.36328	5.85364	11.2112	7.00246	9.18533	4.64834	9.26018	5.37029	3.71515	4.31812	2.51556	4.19095	4.13188	6.74516	2.69618	9.69461	33.3236	24.3799	22.0609	21.2806	40.4458	32.4678	28.9679	38.4955
782	2.965	221.071	15.0152	30.4081	17.1013	21.2353	22.0274	15.1018	51.4553	85.7064	24.5138	54.3442	24.6714	19.1154	21.7512	40.98	153.647	33.0765	51.239	54.3203	51.4406	50.7964	52.768	53.4488	55.4331	61.5554
783	0.925	182.972	187.311	142.837	193.789	126.906	54.4994	2.62857	88.7627	2.73399	128.906	68.4809	171.928	91.932	23.0422	73.8535	170.332	127.993	170.885	132.292	161.436	141.282	191.189	187.133	152.631	104.379
784	16.266	216.874	190.18	141.64	98.7529	118.044	137.95	177.017	134.335	286.459	177.078	122.147	123.644	143.668	183.138	170.552	152.84	138.306	107.9	173.345	173.827	183.327	154.538	152.748	135.006	173.811
785	16.235	851.564	18.6278	35.0609	33.9462	20.9431	20.646	214.102	120.88	56.7607	50.28	32.51	62.068	77.7103	266.559	185.505	254.271	230.223	1.66762	1.84251	1.84649	76.6145	207.615	81.7621	10.6178	20.8027
786	8.201	555.308	114.511	116.312	134.837	186.533	195.412	158.777	180.884	227.05	157.938	146.411	153.435	142.43	139.002	195.449	204.094	168.751	178.568	198.667	199.208	159.177	202.568	183.947	156.447	168.493
787	9.671	272.234	51.4291	73.0918	48.496	70.3319	57.4174	48.6651	72.1845	88.9029	76.8252	94.9395	69.9746	62.8983	53.0152	98.0459	173.885	83.2652	93.7527	98.2067	92.0589	94.5183	96.9062	92.1654	87.8673	92.2804
788	10.744	387.279	26.5076	40.6132	39.8131	53.5665	26.7068	27.2214	36.3707	19.7499	37.7354	46.0404	25.7012	25.8634	35.9167	71.4822	126.666	53.7047	53.798	59.9715	70.416	74.807	58.9613	60.4323	62.5119	58.701
789	5.464	501.291	266.682	119.363	71.2951	80.2969	115.402	213.94	55.4698	49.3646	62.5679	64.9514	62.0283	48.9062	52.4568	65.67	58.9959	117.344	60.7875	71.3395	77.2126	63.4397	78.4386	78.3302	66.7303	78.6854
790	8.41	832.599	49.7944	40.2896	39.043	65.1129	41.8082	51.97	38.5112	28.8114	21.7515	6.02937	8.81798	3.93705	3.17984	38.0824	45.5326	34.207	34.1487	39.1639	23.281	29.2854	41.3647	8.62682	20.7474	19.5269
791	16.303	271.802	226.904	181.97	138.684	157.465	176.227	219.043	169.806	242.575	203.322	152.193	179.399	185.634	220.332	232.09	181.387	173.931	198.059	211.752	177.002	188.151	186.347	217.487	170.351	191.59
792	7.948	630.326	117.737	95.6291	93.2998	97.1185	98.9179	60.6178	121.222	212.632	175.01	190.278	145.055	134.256	125.835	142.48	215.855	129.438	146.326	159.329	161.755	171.299	161.994	169.49	141.698	152.528
793	0.902	470.053	161.42	149.288	139.343	154.379	116.232	127.792	165.513	76.2277	163.061	176.439	209.171	164.589	133.216	138.508	248.135	214.248	172.427	185.725	187.931	185.3	187.648	198.809	179.868	185.324
794	16.447	188.948	114.748	197.304	143.14	152.866	152.835	223.984	166.301	159.879	182.256	162.993	167.471	125.36	238.169	155.092	138.452	221.423	170.374	118.859	119.328	167.953	142.538	140.082	208.527	220.927
795	4.267	320.128	8.37239	25.1655	6.1217	7.10376	24.482	256.132	164.851	6.61091	13.5501	10.3697	7.37535	9.14695	15.3672	7.28123	9.1497	12.7991	27.3734	33.325	28.5462	31.9781	30.4958	27.3426	30.2699	33.9378
796	8.297	831.596	221.931	40.8149	187.818	43.3367	37.5118	57.4152	32.7696	26.5196	15.685	24.1718	0.750183	1.23093	34.0411	186.546	38.1336	30.3518	34.1891	45.9545	33.6283	33.5287	41.2822	14.0834	15.9914	21.8681
797	3.934	350.009	14.5868	41.4698	56.3793	70.7926	30.5301	24.6209	20.1002	11.3084	236.784	56.3588	49.8072	27.0041	44.6232	36.3046	38.3256	64.665	43.6817	43.9788	48.703	49.9194	47.4959	48.3331	50.5341	53.9436
798	9.84	489.08	3.46155	4.94241	4.04224	2.82053	3.38347	2.09757	1.84033	8.2293	11.0324	6.82297	3.84508	3.34973	2.25017	2.88987	5.78044	4.16954	80.9169	153.97	182.665	211.752	93.8899	20.3857	5.41324	6.03383
799	1.145	683.133	262.549	52.9535	35.4419	83.128	65.2093	25.5506	72.6769	16.8277	32.9763	48.4343	63.9716	40.9623	145.976	195.567	25.3495	69.0912	54.0124	67.6419	56.0157	58.6783	63.7765	60.0555	53.6107	51.193
800	8.709	439.305	100.223	86.986	187.228	88.4185	99.9595	94.568	88.0709	41.0749	30.1014	25.6188	23.3704	31.0485	84.9016	47.9222	45.7788	33.8798	57.2623	55.3742	56.3663	51.5617	62.6905	56.7926	52.4731	59.0591
801	6.749	500.313	13.1312	32.6305	15.9077	20.2908	32.7812	15.6936	14.9721	4.87565	149.813	193.76	27.8908	18.8446	176.304	122.564	95.1836	247.322	58.6213	57.9099	57.8556	63.3101	54.377	61.576	59.8976	60.8378
802	16.235	186.932	228.057	156.911	149.308	164.861	170.31	219.946	179.084	227.51	209.81	168.967	202.705	151.154	206.285	182.044	173.115	156.462	189.196	198.699	203.674	193.688	167.988	192.66	134.443	162.717
803	0.826	132.052	61.3878	98.6508	70.3572	83.7254	102.583	123.433	121.236	194.262	120.987	104.689	119.077	94.1665	117.813	104.05	133.612	94.3767	105.826	148.333	110.806	98.5173	110.091	98.2691	101.772	115.041
804	16.372	288.805	227.213	178.866	160.698	180.754	191.394	224.783	186.079	269.605	212.557	183.46	196.213	167.73	246.611	245.705	218.036	216.538	189.214	208.594	195.588	205.265	191.551	190.376	190.659	188.199
805	4.23	529.269	39.9788	109.729	108.997	115.614	98.454	61.7238	60.5429	34.4213	43.7825	67.8408	53.1769	43.2148	58.7708	75.8149	46.2668	28.3264	68.6814	73.0629	76.2884	84.4315	74.9319	57.3944	93.463	77.7037
806	5.01	498.284	5.87893	46.236	26.6814	22.0584	60.9799	253.8	196.612	5.82946	15.7824	56.4992	19.6676	5.17328	42.9859	24.7875	9.25004	26.8444	22.9782	23.7148	19.8292	18.7429	21.8754	18.965	22.6424	19.6809
807	0.836	222.99	136.351	159.589	86.1985	154.797	133.057	126.901	130.643	213.069	75.6754	86.9559	84.2836	90.0077	209.145	246.069	244.812	159.334	113.764	129.753	104.387	121.732	197.56	121.378	105.216	112.13
808	1.285	300.07	37.9793	67.8811	30.0755	30.3702	75.5942	23.1814	42.7213	69.3551	75.3486	81.1919	104.58	90.6471	102.68	184.848	218.629	176.377	85.4776	65.5798	89.2784	87.4782	88.5298	90.6366	93.5766	96.9721
809	8.202	469.338	89.7213	118.286	101.706	150.83	142.389	105.168	138.852	179.915	92.8317	138.921	126.896	117.774	98.2748	164.542	145.259	133.992	139.322	152.669	148.479	202.738	157.224	138.417	136.24	149.212
810	7.939	531.901	138.198	204.127	111.938	170.158	73.7346	112.338	141.295	95.2727	127.908	125.049	109.546	147.58	113.165	59.7011	110.557	143.535	118.437	129.658	113.621	121.363	120.763	127.619	126.174	126.297
811	0.971	234.053	237.039	145.959	184.956	110.316	81.3239	38.0502	41.0729	153.555	164.632	144.083	23.1714	83.3389	137.772	142.128	61.9674	114.978	195.387	154.017	163.164	137.102	162.365	180.537	164.707	100.55
812	1.32	321.098	28.7099	12.3987	22.9391	20.1992	36.5125	34.4735	44.8441	93.9798	50.7473	53.8869	39.4327	51.5753	43.8469	25.2299	81.5796	28.9733	42.3911	40.6861	40.8235	48.9505	54.6964	45.9244	51.5825	49.6695
813	1.324	149.997	16.4288	202.868	48.1855	54.6181	28.9138	16.8174	14.5865	7.02223	8.18259	5.84234	4.387	3.16888	24.9705	19.4509	12.4383	9.2896	28.209	26.9699	26.934	31.4133	26.5998	29.2855	31.4745	30.5359
814	8.326	298.25	62.1135	52.6128	40.0353	68.049	92.8762	163.414	138.331	99.4483	56.4394	76.3414	110.907	73.3399	51.6663	91.8431	109.239	66.2221	91.5746	98.4889	93.6792	96.8077	98.5622	99.6755	90.3253	94.6813
815	16.3	307.779	217.413	173.865	130.666	148.909	167.234	208.437	161.618	226.985	192.337	143.411	170.089	175.78	210.366	221.705	172.535	177.947	190.167	201.025	167.301	177.989	176.354	210.358	161.751	183.618
816	7.943	623.313	44.178	74.1118	73.231	64.677	73.144	101.098	106.703	94.1403	84.0547	116.153	139.261	134.92	82.2007	126.48	166.812	130.346	109.827	117.263	117.881	125.53	119.04	126.749	113.184	117.223
817	9.338	436.257	30.4559	30.3489	30.6985	18.0973	18.6465	18.775	44.1365	92.8554	39.5408	47.1283	30.9206	27.5638	29.1333	36.9323	120.226	34.1143	59.6851	61.3008	65.1052	81.9145	64.5479	61.6135	47.6945	52.2027
818	9.342	272.234	10.2066	24.6145	11.5789	16.4714	14.4754	16.4736	19.571	30.7297	27.4344	24.9328	23.4377	13.6632	15.4177	20.7507	105.974	55.818	60.1961	66.2183	64.9459	70.0135	66.404	61.6353	52.5177	54.7924
819	7.649	409.227	49.7055	199.893	55.7529	67.4684	56.8361	24.54	61.2663	121.445	70.6333	49.0821	83.1717	39.6934	38.3109	110.094	161.635	91.4115	82.169	87.5418	86.0376	86.5423	86.1011	88.0051	80.8239	84.8142
820	9.192	432.271	3.97633	67.8549	10.3661	44.5583	23.9729	30.5453	31.1205	53.8902	35.6033	17.367	26.3345	9.66978	6.27814	14.2992	32.7702	13.1122	55.8436	61.744	64.2963	66.2933	60.5034	54.6776	34.65	39.5984
821	4.998	532.305	54.5358	132.895	103.134	95.7543	181.277	47.0356	88.8505	172.529	55.8471	42.4564	203.164	64.8768	96.1672	46.1369	14.7662	21.2414	85.3905	80.2859	85.1313	85.8607	83.8398	84.1937	86.9083	90.71
822	1.687	250.069	114.534	169.921	102.87	191.751	212.021	84.7155	112.799	159.165	87.4633	88.3841	64.3277	81.1649	142.262	212.674	133.071	98.3599	113.217	112.335	81.8497	106.287	110.697	112.097	107.2	110.697
823	2.73	320.103	41.7553	33.1825	38.902	73.3057	47.1397	22.3942	80.26	113.954	24.9486	67.0308	23.8462	16.9365	28.8927	23.782	84.7171	33.9353	54.7252	50.6477	52.7941	57.22	51.9966	58.7905	55.6491	59.027
824	6.406	294.185	0.259408	0.195877	1.89011	1.01929	0.19457	0.16327	1.54485	0.781218	0.211867	0.181266	0.175616	0.335701	0.190293	0.226956	0.185206	0.220987	8.47554	6.93859	7.69782	9.05657	8.36897	9.97822	7.30007	12.8134
825	10.731	748.523	10.4721	5.58463	7.72939	9.66685	22.7199	12.4819	33.4052	20.7091	3.00976	6.78332	5.2337	5.48389	24.5711	16.7804	41.1995	15.3068	51.4154	93.1596	196.555	180.522	35.7088	9.18905	15.7682	10.6295
826	9.768	339.276	6.22916	25.9352	10.3273	28.3619	15.4272	18.0938	23.7421	28.8828	25.6607	45.4829	23.4225	19.3953	14.6753	40.3587	132.226	35.2254	47.2726	53.2958	53.0245	56.5263	53.0797	48.8854	41.6887	47.3347
827	16.456	326.86	222.816	177.522	147.929	157.425	187.378	225.883	160.904	251.406	207.306	120.054	193.161	187.495	236.699	242.06	222.309	214.385	164.968	177.135	172.405	192.718	182.47	201.905	184.033	177.599
828	2.97	310.119	6.31	35.0278	15.2636	21.4701	13.6821	10.4716	56.5518	88.189	17.0017	33.8335	10.5163	8.48719	9.44918	15.283	106.423	28.1321	41.5911	44.3445	43.7781	43.8573	45.2395	44.252	46.9442	49.3482
829	3.083	464.157	71.5396	58.8239	30.8003	43.3109	52.9515	33.122	50.6982	42.2193	87.089	89.7227	62.2695	35.724	75.9361	93.9358	80.3836	139.65	69.7736	69.1719	67.1986	70.7769	79.5863	70.1759	74.6169	77.18
830	8.736	478.268	16.5657	196.235	28.3676	157.476	86.4979	72.9901	78.4093	114.373	55.7155	39.3044	32.7908	14.9885	9.40676	14.5973	44.598	26.5706	58.3506	68.9723	62.4886	65.4502	69.4776	67.1288	50.05	57.0615
831	10.315	456.216	12.4535	9.92542	15.2287	12.7803	10.6577	9.03989	25.4371	35.695	17.8622	39.8287	16.3538	25.9247	9.41477	22.9981	127.158	37.6789	51.1219	49.9084	59.9944	60.8598	58.8351	53.7826	49.7372	52.1151
832	2.845	260.136	111.042	103.294	125.368	190.02	170.831	156.4	161.672	124.363	175.277	159.168	189.462	141.163	92.8555	113.11	131.279	148.075	126.425	129.149	136.058	140.398	139.115	134.255	142.583	139.651
833	0.866	198.028	119.621	61.5111	134.236	57.9125	100.464	74.7118	108.728	111.417	128.298	137.577	131.438	202.345	94.6613	72.377	76.4053	146.935	83.3075	145.26	120.122	127.651	109.899	113.675	141.739	70.6636
834	4.342	330.197	146.639	79.7365	35.6015	131.796	50.1988	90.8671	204.072	106.776	67.5308	60.245	51.9122	38.7655	69.7699	145.061	71.4609	78.9092	104.208	104.478	107.274	106.639	106.855	110.34	115.134	119.462
835	14.545	583.516	102.64	168.721	176.079	99.5243	48.1119	140.076	136.82	149.104	97.4883	70.0885	126.43	128.801	54.3806	71.2294	93.5227	104.126	136.451	131.797	139.471	119.221	108.813	122.023	113.742	126.106
836	2.664	118.061	103.508	193.46	150.804	98.1154	85.7308	73.4549	106.49	85.8308	54.4407	92.5673	129.597	97.5137	57.2141	83.1935	52.6356	111.404	89.628	95.6469	110.711	103.668	79.1156	103.404	90.7035	105.623
837	0.99	117.077	26.3865	129.868	38.0549	72.0139	70.2904	33.0579	48.4736	82.4189	59.5408	116.447	66.5974	40.8713	49.4761	90.8677	168.555	111.312	102.98	108.809	75.4102	103.542	74.7103	72.9237	80.3426	81.8937
838	8.33	558.294	192.024	182.575	174.814	115.697	80.6803	49.2981	120.586	117.919	98.4896	117.115	115.984	89.4471	100.213	76.0174	45.9527	87.4778	107.712	103.817	105.974	104.11	106.321	109.646	105.53	112.411
839	10.155	741.529	23.3771	14.5854	16.2289	4.29238	10.1548	11.4186	12.2874	22.3218	17.5811	20.6877	11.0574	13.6469	6.19016	21.9094	52.2764	13.4381	0.514942	0.698288	63.9008	197.331	167.744	77.7768	17.7225	64.0256
840	11.339	133.929	32.203	42.057	60.411	36.5604	25.675	40.0193	37.4281	69.9617	167.553	39.4589	35.3398	40.2452	32.5397	45.4918	204.997	56.4027	58.0817	80.1809	64.1856	63.3528	44.7465	44.9307	43.3262	176.384
841	2.533	182.056	4.21736	86.0705	88.062	94.1478	51.5563	1.52688	7.71375	2.60159	47.3933	158.043	194.875	163.17	1.45073	56.788	20.7711	150.737	119.366	128.404	132.08	115.277	120.097	17.1241	139.287	117.93
842	10.732	445.092	6.76065	4.32138	8.46608	13.8527	8.78521	6.64359	7.43065	12.4947	21.1174	18.6848	13.7512	16.7174	7.6024	16.2172	22.7111	16.1399	76.0047	99.6989	153.096	196.035	54.5338	33.4505	19.145	16.3242
843	1.153	665.123	243.008	49.2826	35.7513	75.4504	62.5569	28.935	70.8271	13.9962	30.9952	46.4913	59.341	39.1989	135.882	178.339	23.5268	67.1028	50.1233	63.002	54.3193	53.3916	61.9398	56.9827	51.5304	45.7997
844	11.411	410.211	43.1519	37.8311	51.7504	36.5252	41.5688	41.5687	50.895	52.0367	36.3965	42.6868	26.8656	44.488	24.2244	50.502	179.635	76.5851	93.0479	75.5319	49.9584	45.3504	71.5208	63.2872	66.8012	68.1671
845	0.897	160.036	175.408	190.477	76.0824	152.848	188.467	152.148	157.673	164.509	154.911	121.002	120.419	118.293	196.086	122.548	129.698	159.913	100.946	169.982	136.493	149.827	139.753	109.105	126.605	70.0514
846	5.289	213.086	1.19072	1.68079	1.49993	106.076	1.36842	24.6881	12.5839	1.20956	45.6395	101.369	194.026	10.5624	1.39162	170.08	30.0544	9.89733	33.0147	43.2524	28.6214	34.8115	33.3784	40.2634	37.4386	43.0041
847	1.148	273.095	143.056	111.622	172.738	144.424	143.586	182.47	125.794	140.833	139.734	155.393	151.399	148.788	218.514	157.576	126.322	147.548	117.076	123.183	127.414	128.004	116.158	143.856	148.636	115.831
848	0.907	393.094	80.0512	147.655	123.657	125.874	108.782	58.7453	105.296	150.979	137.863	58.0607	122.98	108.708	64.2288	98.8732	179.423	158.5	125.446	134.218	131.113	130.675	124.067	129.441	118.967	125.72
849	9.936	637.355	198.384	146.419	133.002	109.679	128.954	182.705	122.527	104.936	155.86	138.479	120.074	135.029	176.304	187.281	115.245	151.835	167.041	145.48	186.387	143.171	154.328	113.212	138.228	132.562
850	8.002	606.326	99.1924	60.2864	81.9364	74.1597	98.66	79.8263	125.067	166.207	215.616	184.427	148.442	133.603	134.338	146.263	182.997	102.216	132.989	144.664	138.033	151.473	149.869	145.225	128.659	134.682
851	10.372	406.18	24.2753	35.0563	26.602	31.4886	22.7207	17.9713	50.0386	43.6029	63.8393	90.2642	50.5327	45.8841	32.348	60.7421	184.288	69.9415	72.9997	74.6162	58.8276	50.8853	62.709	93.6188	75.2414	62.2342
852	10.602	748.523	9.0953	7.96536	6.08025	6.78837	13.0523	11.503	6.57428	11.2321	6.95632	6.22778	2.48814	2.88082	4.69202	9.49238	13.8515	9.45288	174.818	140.053	185.851	146.068	60.2707	6.5433	10.3783	10.7
853	3.564	334.014	26.4472	48.6809	74.2063	81.6123	65.5272	69.0409	63.2019	31.424	214.286	61.4599	83.5939	47.5182	55.0498	22.5449	70.9826	104.953	59.9986	66.7147	65.7439	66.8852	63.9825	66.5616	68.5765	68.3404
854	16.445	354.855	196.401	161.895	158.848	161.129	169.959	208.703	162.565	222.949	153.926	145.695	171.697	168.393	178.606	218.479	198.944	195.094	159.779	166.645	177.474	174.626	180.542	177.047	166.36	177.758
855	9.146	337.261	7.62176	21.1874	9.71297	28.3434	16.108	8.66019	19.6537	35.2579	34.4942	61.8651	22.586	14.5083	22.7576	40.8382	108.709	35.0402	47.4684	54.2696	52.7323	52.5404	52.7057	53.9467	38.6973	45.2191
856	10.604	419.077	5.19327	6.08036	7.34251	12.7679	8.63183	6.22967	7.54904	27.023	21.1333	20.6025	13.6998	12.9849	6.31945	12.1048	22.0618	11.6171	89.8769	105.763	152.044	190.642	68.7468	31.115	18.6587	17.0118
857	1.899	360.091	45.8516	83.5929	49.1583	75.9741	58.9383	68.5411	67.9922	85.2001	76.5855	84.0515	48.6951	57.4774	88.19	119.357	103.606	89.4313	74.7642	74.3905	77.2792	75.4948	79.0858	80.62	77.288	80.1748
858	6.12	448.14	50.9786	3.66814	4.58996	11.2544	9.72419	3.75828	3.82323	4.20725	3.68742	5.94978	11.0943	4.5525	9.38667	4.74904	7.35616	6.18515	39.0024	45.4583	41.9813	43.1519	44.3179	46.1772	42.47	45.8673
859	1.315	277.024	115.309	132.458	92.1747	118.614	135.439	141.897	127.942	48.0994	167.14	161.073	147.028	117.371	171.154	212.406	220.05	159.788	155.903	162.595	154.235	168.083	168.858	162.075	149.476	142.917
860	10.14	391.274	84.3793	110.801	83.925	51.3974	51.9984	42.1619	62.3798	73.0554	57.9326	45.9437	44.4307	46.8311	49.2842	191.118	163.152	63.1776	78.8492	61.0468	87.4112	85.1206	54.8749	61.4065	59.2017	53.9027
861	6.368	475.245	161.263	182.965	113.383	164.929	119.111	143.178	129.977	137.643	117.688	134.736	139.354	133.134	146.028	173.24	128.016	156.55	114.432	150.951	89.8911	118.568	127.832	117.96	153.651	155.208
862	8.919	300.265	119.344	152.07	150.201	121.002	154.25	187.035	192.326	205.454	141.163	113.7	153.75	141.064	148.033	184.684	134.641	129.206	161.833	171.081	160.525	150.24	157.496	158.747	53.8974	138.022
863	3.097	179.057	111.094	34.6811	39.4247	25.6895	193.958	59.4132	106.59	142.843	14.63	120.193	132.366	149.04	94.4977	128.525	205.047	33.2922	91.3424	96.8793	89.5716	95.1806	97.5965	95.6074	97.8453	100.7
864	8.195	503.3	72.7708	29.6582	74.9933	54.8968	74.6302	95.6391	100.495	105.214	137.925	163.356	183.574	132.356	91.2729	122.295	169.67	124.523	131.16	131.722	126.918	137.3	127.575	127.709	131.898	113.453
865	0.975	292.059	22.4118	12.5292	17.5458	29.1527	11.7012	47.5591	32.4566	12.2209	16.3888	9.46613	19.0646	26.7187	27.501	47.5272	24.6961	15.8098	168.775	154.569	143.198	178.421	180.049	178.972	187.885	170.55
866	0.87	791.234	22.8276	4.50215	12.7139	4.30136	32.3458	117.03	83.1599	220.165	76.8187	18.5965	72.9744	84.0209	7.46123	5.65263	5.35166	39.9337	45.7494	38.0126	44.4524	35.6576	35.5978	41.6703	25.2812	45.8571
867	7.568	324.175	9.8967	5.1957	20.1069	10.7428	18.308	17.2344	13.9955	13.038	12.2499	11.2832	8.13627	12.8748	20.3087	15.5	12.0805	9.86879	24.5257	34.5833	26.5925	28.9454	26.365	36.5396	36.8065	20.8323
868	16.233	858.522	64.9624	76.9769	87.7823	106.649	114.633	170.346	189.745	193.932	139.489	106.196	115.153	115.201	125.785	107.712	102.145	163.305	1.63706	1.80874	1.81265	5.48647	151.103	131.846	93.596	93.6237
869	10.73	411.182	90.3848	63.9718	74.029	77.1317	77.5529	101.378	107.362	118.751	136.321	133.809	103.86	147.701	93.0165	185.617	211.461	136.705	140.346	124.468	109.593	88.5235	150.938	164.534	129.413	117.527
870	16.325	210.84	174.459	131.19	115.524	130.363	172.58	80.3885	119.711	178.99	66.6655	140.106	94.4637	115.386	188.377	181.004	141.422	125.322	151.791	53.5446	102.719	104.85	185.276	161.722	133.973	155.639
871	1.148	112.014	73.2252	86.2205	82.2842	85.189	135.3	221.82	106.661	91.7802	66.8288	78.3546	117.59	60.5573	88.3506	106.031	90.179	108.878	76.8693	77.5891	85.9217	86.876	72.6681	89.1935	99.3386	93.439
872	1.432	351.089	119.832	79.6783	135.212	174.781	86.8993	104.784	117.193	34.8073	89.4464	123.174	73.2141	83.3418	114.666	91.2461	53.9721	108.006	93.3517	89.5395	66.799	95.803	59.7625	69.5832	107.477	102.595
873	1.318	268.105	112.812	45.1652	161.326	93.3928	154.688	141.439	109.358	67.0044	67.4713	57.7664	67.508	121.799	77.4544	48.9778	7.13364	48.5063	55.5232	54.9378	55.6065	56.8067	59.7115	63.9936	70.9897	65.3494
874	10.859	408.195	26.1428	23.9301	20.0922	17.1512	18.9748	9.98547	34.8284	36.3965	59.869	73.8601	43.1635	57.9141	27.6349	50.2042	163.682	63.2699	55.9175	56.0551	34.343	31.8918	76.5305	69.2544	42.8654	55.2419
875	7.947	603.308	96.8058	86.1935	91.9617	86.5608	90.3346	56.6746	101.211	178.832	137.903	161.936	123.803	117.082	107.676	115.903	170.257	115.935	98.6313	132.783	142.873	144.564	139.061	143.657	122.7	130.591
876	9.877	298.25	24.3506	59.6905	34.2839	46.1803	48.5877	43.5306	53.0586	43.8899	71.4172	69.3904	61.923	58.9823	37.481	73.1396	149.26	76.7981	72.7394	75.9568	72.7811	81.7654	75.0859	68.514	71.5537	82.3826
877	7.944	877.51	10.2886	10.2922	11.7465	8.31842	11.3982	5.29819	12.2356	13.8605	11.7919	13.3838	8.4759	13.1038	10.7224	10.2322	16.7023	9.45818	26.264	29.3923	29.6802	31.4181	29.9777	29.7636	22.4384	26.4767
878	0.963	168.028	203.623	99.8557	49.0212	87.7407	182.191	8.72325	77.2906	25.8857	136.956	110.24	110.022	114.936	43.2869	239.864	62.2606	160.194	70.157	90.6228	74.8296	66.8427	87.8708	73.2933	95.0768	82.5095
879	1.302	206.071	137.872	81.8497	88.9955	120.907	159.537	119.952	130.137	173.016	118.788	125.153	117.019	109.626	134.121	143.997	65.9839	138.49	103.298	105.469	100.196	110.945	110.492	108.64	118.454	120.758
880	11.327	761.497	97.4327	53.7439	136.789	144.369	3.76618	4.96494	63.795	123.502	6.70388	4.17755	5.74331	7.95736	17.8797	3.06544	3.86716	72.1249	128.393	137.146	154.6	181.243	101.928	4.6316	67.8426	95.8556
881	8.411	779.474	12.9707	15.3016	18.3973	11.1048	11.802	22.145	18.3888	9.00101	9.43433	7.97073	7.785	12.6067	12.4054	12.1646	12.9589	9.73658	23.0268	26.3016	26.0402	27.5561	27.6766	25.8471	16.5584	19.5269
882	6.827	284.144	5.11559	3.73698	5.1309	4.20652	6.41297	6.63039	5.27969	4.52142	3.81214	2.52166	5.66667	4.84014	4.88864	4.07306	7.76297	4.93915	15.2871	14.573	13.8067	14.8062	13.8398	15.0561	15.3008	14.6479
883	6.6	310.177	186.268	144.905	123.514	136.618	150.469	169.2	151.567	206.388	152.881	131.386	139.931	144.998	176.291	203.264	171.241	166.511	139.872	145.783	146.883	142.993	147.225	145.985	163.697	154.072
884	0.867	232.105	53.4144	34.121	72.1673	45.8332	66.4286	66.6247	79.5482	146.863	105.647	116.743	76.0363	88.9433	77.7986	40.0324	70.7555	82.1202	69.3972	79.509	74.5991	58.9837	71.3546	64.3943	71.2559	77.7646
885	7.833	693.127	7.36767	6.9634	1.14213	30.6357	22.7356	4.02774	4.71633	1.14139	4.20486	9.27805	1.63367	1.63155	3.03254	41.3982	1.97502	2.16485	13.3589	12.9688	15.0502	15.1492	14.7166	16.5534	9.34434	11.2005
886	4.315	501.275	18.4922	19.5338	51.8422	22.8494	186.458	30.6518	32.2961	25.7875	2.67112	17.4164	24.2326	28.0352	13.7544	7.97065	8.61563	2.13761	27.8325	30.3946	26.0599	28.7751	28.9729	29.4198	27.1389	30.1358
887	8.032	829.511	6.2705	6.74168	10.1426	5.26437	14.9355	9.74626	12.138	9.79397	4.63845	5.16595	6.54068	8.40302	9.59489	6.43033	6.41411	8.53027	19.9221	24.0745	22.9459	26.606	28.8346	25.2706	17.1916	22.1453
888	8.665	482.318	190.395	163.607	155.25	170.757	130.197	186.406	175.247	180.375	180.231	155.801	157.399	160.581	176.705	194.274	155.285	152.807	158.834	168.579	170.934	171.311	168.978	166.349	150.783	163.41
889	16.44	350.873	183.833	155.09	126.401	136.901	143.696	159.923	141.029	174.514	145.983	159.352	131.275	156.281	184.769	18.3116	179.116	169.735	147.354	177.085	158.732	146.491	154.683	173.77	154.947	166.655
890	0.963	276.028	23.6332	21.4059	30.6256	42.7559	40.2961	215.51	63.2332	4.67248	9.21922	9.62414	12.5744	21.4718	30.99	43.4456	21.994	17.0599	134.988	132.506	148.675	149.497	155.384	155.022	163.113	173.115
891	4.663	497.28	43.7849	57.1003	157.699	92.0652	54.9668	98.273	72.7329	15.6737	35.7069	55.4875	40.9564	32.3376	74.3477	110.547	33.0998	23.6096	65.4879	38.4844	37.7053	39.0676	40.7012	37.2662	42.1409	42.0124
892	9.242	296.234	22.5976	35.3921	29.9001	36.8337	42.5369	18.2213	26.1855	30.6946	70.5063	65.1431	60.3113	35.282	34.889	55.3339	207.825	53.6064	68.6724	69.2798	67.0217	69.6875	70.5037	67.5201	58.2034	63.7998
893	4.747	502.294	20.4366	3.70098	156.907	6.98509	30.8481	208.333	125.558	9.20502	12.5167	13.5005	40.8506	37.8108	43.9118	32.1786	15.3637	13.0744	35.5406	46.4212	38.7569	38.0388	37.9476	39.4455	44.2928	43.7829
894	6.134	502.328	30.687	3.86095	48.7377	4.05084	9.25781	5.656	11.8478	1.26557	13.4184	178.633	7.96439	2.28586	226.083	83.6374	122.003	174.661	36.9573	52.8569	51.413	41.0287	39.4202	55.252	48.265	52.483
895	0.087	208.924	144.158	155.385	114.879	52.3372	115.451	175.522	108.894	189.067	196.967	120.691	109.279	123.949	214.065	212.483	131.045	124.348	111.504	145.812	115.421	174.99	124.466	166.575	56.2551	109.606
896	8.2	478.255	15.605	172.014	24.6224	114.248	70.125	40.7366	46.7175	51.3009	22.7057	10.1051	21.5295	7.19716	5.15767	3.73156	4.47631	11.0765	30.4725	34.7724	33.6259	33.1986	32.8275	32.8153	26.1781	29.1423
897	6.428	449.312	1.39397	0.750723	0.629326	0.168829	1.8006	2.14686	1.07031	0.527654	0.615324	3.70034	3.14707	1.64097	2.2834	2.09573	1.09792	2.11477	7.68153	7.54048	8.53495	8.59012	9.00792	8.74824	7.85667	8.94897
898	0.857	260.946	88.3928	69.8041	56.7317	135.41	90.3943	91.9684	29.8049	141.373	141.583	64.2697	57.729	57.8639	111.066	167.386	170.169	88.1172	79.9133	89.3444	64.3624	83.1363	59.5849	98.426	84.0557	86.9193
899	8.705	609.324	160.342	78.2162	89.1303	111.267	128.56	139.365	103.546	168.477	136.244	116.238	114.105	116.774	158.022	176.427	126.316	122.976	115.603	173.386	120.585	145.994	126.337	124.658	98.5423	113.714
900	5.295	346.909	31.0956	1.13752	0.151536	1.78452	0.145633	0.434764	0.212662	0.170214	195.144	0.153707	5.03824	0.162731	0.505139	0.177982	0.152094	0.1801	25.7417	23.2382	27.7912	33.6171	23.0468	26.3239	31.0117	27.9173
901	10.737	458.211	14.5985	17.2152	11.0394	19.3282	20.6677	1.65779	12.893	10.3059	31.8001	47.5648	21.0684	10.5547	13.7866	46.6177	51.4038	42.7647	29.7715	27.4311	38.8257	35.2617	35.8737	49.7556	52.3451	55.7126
902	0.818	103.962	115.754	76.0883	153.706	114.26	85.1971	92.7015	84.1477	78.6565	67.5817	79.7843	82.8916	90.6068	117.979	151.009	77.0725	76.0191	70.1904	79.4253	66.0834	81.62	73.0089	76.3408	74.275	75.3605
903	0.824	244.972	204.576	112.34	55.0643	80.516	157.232	93.2266	69.7001	248.721	185.398	46.5438	50.2356	52.1717	126.058	198.576	96.4435	75.1448	57.2244	84.0169	84.6337	60.8665	87.2795	98.7545	175.229	73.2172
904	0.927	74.0349	162.943	87.3592	109.399	110.827	120.171	112.16	135.515	169.61	129.115	139.096	158.71	175.396	149.72	104.374	114.505	149.686	147.275	141.27	126.732	140.352	134.53	153.881	158.026	148.47
905	4.267	511.259	35.785	96.6424	97.7215	92.5437	80.6884	58.2841	52.5602	31.0192	44.328	57.6744	77.9463	38.1213	51.5415	67.6018	40.509	22.3951	62.0208	66.3251	62.631	70.1856	67.9944	53.2922	76.5422	69.8679
906	6.678	495.3	35.9123	14.7177	28.4471	14.5943	7.81276	23.9817	29.3259	7.35782	84.1957	75.7678	23.0665	60.086	87.2152	127	81.5567	130.372	60.4723	58.9208	58.5243	61.3575	60.2036	61.6424	61.1427	57.9362
907	11.33	403.169	70.7049	91.3807	86.9922	87.6468	72.3905	81.1882	87.1149	127.284	133.193	130.997	110.555	95.5668	83.2662	124.796	183.403	137.033	151.416	162.198	153.488	149.918	135.122	138.112	109.967	106.633
908	5.182	402.094	180.615	132.633	128.59	130.05	149.222	195.741	143.21	246.003	179.082	144.068	131.176	130.889	171.986	184.992	157.894	169.05	152.663	143.815	157.757	132.919	155.93	156.526	153.488	146.228
909	4.424	244.905	155.039	31.6385	112.014	118.145	144.869	53.3749	114.935	28.2082	190.764	57.6886	48.7916	43.164	66.7613	46.133	26.4161	44.8869	55.4886	93.5181	46.3082	46.4304	49.7132	37.2262	44.2749	41.1183
910	1.18	219.073	108.764	133.815	61.0949	162.348	105.656	87.9097	78.5672	101.628	94.4642	76.5615	63.8566	73.7718	111.918	126.185	83.1452	100.212	87.8596	80.2497	88.9775	90.9721	93.7507	91.5482	100.567	95.0127
911	0.922	248.067	5.43075	4.0968	6.55024	15.6596	5.27464	141.92	101.675	246.953	110.026	96.8607	60.8266	15.7604	16.0784	5.85644	2.46005	8.5288	100.057	26.603	21.7441	11.9821	84.5078	25.7194	97.4046	47.5456
912	0.856	160.083	58.5385	65.7193	52.4279	67.2192	111.104	117.123	89.8301	144.93	121.489	118.918	114.527	107.997	92.563	66.8789	53.9937	83.2204	86.0021	97.7883	90.5908	81.7849	90.2867	69.8432	98.6226	88.1392
913	10.221	595.383	65.2155	124.106	149.917	127.322	146.263	118.394	94.2971	87.8337	29.8708	39.1263	54.2932	59.5111	35.1714	52.9272	36.9971	49.4319	105.752	111.561	116.349	132.448	103.622	76.8402	65.4404	68.5261
914	9.392	490.312	4.37044	0.950544	4.53299	3.97331	4.52358	11.9228	12.2806	23.5941	41.6731	81.3605	31.9184	17.993	12.2338	18.5792	110.938	28.8177	48.307	51.6975	50.8212	53.1411	53.5904	45.6564	33.0773	35.7907
915	3.727	300.168	11.944	25.4155	17.125	27.0981	15.1728	14.8773	64.2106	137.066	30.5624	85.1293	20.578	16.8776	16.2583	22.7574	108.888	30.767	45.5145	55.0447	49.8097	52.1829	54.5352	48.8561	55.3184	50.5334
916	16.395	217.859	145.071	147.211	124.801	149.435	154.648	152.707	133.256	164.063	152.555	118.489	121.704	145.036	160.919	208.839	158.267	169.757	146.337	151.369	151.829	137.277	125.243	153.355	112.452	121.066
917	9.622	899.564	22.3625	13.3234	4.09563	3.14746	7.4576	9.64878	6.64616	9.40996	11.1551	3.52233	8.91373	11.696	4.76764	5.13015	10.6588	3.98554	4.01352	4.60129	4.37602	74.9563	168.862	4.16048	6.63698	3.99088
918	0.889	179.024	60.4338	40.5906	18.61	43.4648	74.4957	89.5312	44.942	243.186	64.0038	43.509	46.8548	32.6518	132.5	87.7566	84.6616	42.9915	32.774	62.8452	46.6177	40.5085	55.3207	48.0368	57.2838	50.5535
919	2.257	218.125	73.6644	27.6018	148.322	44.1519	148.2	128.62	79.8661	51.6493	69.1865	47.1456	63.1696	91.4575	62.789	35.5224	9.81696	38.1508	48.2291	55.2916	49.851	51.0844	53.5226	55.3754	53.546	55.3445
920	5.187	510.281	0.432716	0.316883	0.868996	0.304608	0.332293	0.489275	0.494691	0.398861	13.5297	45.056	4.89399	17.2623	30.6187	49.6669	6.21626	56.5247	19.2013	18.6406	19.1947	20.8432	19.1994	19.8771	18.3384	20.4589
921	7.581	385.227	21.59	55.4104	16.113	57.5347	34.5138	4.64356	29.3942	47.055	42.8229	34.159	52.5163	33.7418	27.2981	58.7923	101.487	47.7689	50.882	53.9074	52.0911	57.2536	55.7148	53.4157	53.2322	51.875
922	3.155	395.168	14.2567	133.336	43.9204	67.3109	44.9501	52.1133	56.7529	48.8331	22.1968	30.7362	24.2623	19.7947	16.6137	18.9383	71.308	36.7483	52.1543	47.6788	49.6002	56.3795	57.6471	63.4898	60.1339	64.0183
923	10.396	306.255	10.9985	6.00681	11.4309	9.84104	10.7767	6.2719	19.921	32.0687	28.2225	52.7301	18.5994	19.7597	13.2327	18.976	87.5991	22.1305	40.8348	40.7448	41.0544	45.3935	38.6679	38.2882	38.5626	34.9525
924	4.605	521.137	96.3977	13.4948	58.2187	140.57	63.1052	61.0815	80.6815	46.1468	0.505979	18.5196	25.5119	69.9132	149.153	91.5993	72.915	56.9916	82.2305	85.0761	77.9846	78.7028	81.5038	81.0933	80.5579	85.5785
925	8.025	631.329	97.038	85.5189	94.4263	76.4331	106.13	87.6763	116.009	105.876	152.522	139.193	121.446	101.854	106.198	77.1601	153.985	29.7745	114.525	127.911	136.764	84.2695	123.534	167.681	137.357	123.251
926	0.844	243.086	166.911	8.12581	56.7643	19.1378	48.2259	198.907	127.34	70.2475	56.2638	137.964	74.5812	143.373	133.785	76.1894	24.9545	108.499	72.8338	84.3935	101.123	80.8736	46.2016	80.0238	82.9502	108.331
927	2.754	201.035	167.312	131.906	108.927	105.057	98.0843	102.426	116.862	106.109	137.125	142.938	140.551	152.072	118.538	136.046	192.192	150.574	126.441	132.27	115.702	145.655	142.907	133.224	144.994	141.025
928	10.32	777.494	3.45362	3.5227	6.243	5.30025	3.35131	2.28945	12.8178	14.3445	7.31535	27.2744	7.77872	12.1373	2.83197	14.3282	108.09	23.9479	36.0164	18.3166	10.0712	10.8756	26.3352	38.33	29.956	31.4694
929	0.838	559.07	84.4322	78.5925	36.954	41.151	34.1349	38.2451	58.5794	25.4503	183.556	96.6126	108.433	63.7952	70.7308	61.5741	11.0143	122.081	33.6141	76.0442	78.9978	71.3114	55.5647	67.3486	77.8728	34.5307
930	16.397	299.841	187.15	146.104	125.366	140.045	168.615	172.609	144.03	209.47	174.907	162.83	150.421	130.995	186.991	204.418	165.027	187.405	144.556	143.329	143.262	159.835	154.2	147.409	143.048	111.623
931	3.478	284.089	180.449	31.7934	89.9442	1.63688	4.23207	16.6134	55.5477	8.60301	1.55523	17.6144	1.96387	48.3501	59.7282	15.3641	49.6804	15.343	38.6955	39.6569	39.5644	40.0711	41.13	42.3891	43.7772	42.6916
932	0.89	218.089	123.506	106.934	84.3082	112.826	108.983	97.377	165.832	236.676	94.8353	101.877	101.254	107.499	96.742	105.587	82.7176	114.925	112.971	66.5342	79.1749	126.46	122.695	117.806	121.773	109.99
933	9.946	354.149	42.007	43.8092	60.5297	58.3731	38.2341	96.3306	107.878	194.731	67.8566	66.7693	106.967	111.604	31.203	37.832	115.157	62.0347	69.0271	78.0475	80.857	92.3594	93.984	96.4343	88.8456	96.4515
934	8.659	585.362	158.885	105.636	128.52	114.018	102.288	119.728	127.494	121.957	155.239	128.091	149.461	144.065	131.912	132.237	104.702	118.765	140.272	150.683	150.92	162.079	151.587	143.667	120.283	123.245
935	16.234	804.569	104.618	86.0923	65.6994	54.6812	76.389	101.911	51.1139	110.526	180.583	105.851	94.1803	66.3827	81.6631	84.4779	65.0895	64.658	4.58125	2.3236	1.96702	2.05538	2.03728	1.92429	75.2128	94.0264
936	0.925	350.097	74.9278	25.2559	55.269	88.4806	71.3232	173.267	69.1732	93.2904	85.6393	115.288	56.8423	67.0602	206.217	93.8564	59.1177	90.7226	80.2245	62.5921	73.0408	79.1613	24.5396	25.2273	19.1662	34.1252
937	3.901	292.097	4.64236	23.6857	1.59611	5.29662	15.7305	194.706	123.644	4.6569	6.13971	3.76447	4.03073	6.03674	6.46358	3.91953	3.11282	5.43878	21.1003	26.2782	23.6768	23.2667	24.0934	23.5749	24.7026	27.5607
938	10.328	430.18	20.9716	26.305	28.7662	20.2319	16.8384	11.4296	27.1466	30.5394	44.4946	78.1177	31.9961	31.6592	26.484	76.0375	130.68	90.0053	71.6755	58.5956	57.7901	53.6975	62.647	74.3017	63.3258	65.7391
939	16.451	179.922	168.124	141.068	130.397	136.03	157.923	170.377	155.401	213.764	147.722	163.274	150.968	156.41	183.006	185.614	166.398	172.187	137.042	147.121	144.79	151.507	148.431	157.253	157.774	145.808
940	1.147	475.11	112.022	77.0445	53.1642	99.131	81.2875	81.9227	74.7216	62.4759	156.452	162.807	90.0903	100.114	130.17	162.15	89.3061	104.953	66.7195	69.5464	68.2125	99.9567	106.547	75.0845	83.1405	72.8392
941	16.397	363.79	181.089	120.853	123.083	141.941	144.56	164.498	147.174	182.817	160.514	144.745	138.065	149.058	192.576	199.631	166.322	168.931	149.928	138.61	136.598	135.402	156.284	157.109	121.668	158.452
942	16.234	805.58	89.174	102.204	47.2376	101.236	146.619	74.5808	47.7139	88.1764	2.00038	1.66348	1.62326	69.8347	77.3765	91.263	77.7468	77.8854	85.9994	68.1683	87.5739	57.9499	35.4804	10.9367	69.8231	84.2615
943	3.075	376.137	59.3592	87.7625	48.2793	64.3555	72.369	38.7318	54.4133	82.1226	66.4588	82.8986	84.014	64.5273	79.9007	109.839	130.681	98.9152	82.3978	90.2814	71.3562	84.0548	91.3531	89.7342	81.7307	82.9052
944	8.9	467.299	129.55	140.555	140.905	127.656	94.7412	184.181	148.23	97.3766	89.5628	117.49	145.075	113.251	80.9155	108.614	156.321	100.086	129.185	125.282	122.749	118.994	119.548	108.769	94.5298	104.337
945	9.09	793.536	88.9336	155.155	7.67222	59.0381	62.6344	22.0547	92.8093	112.384	9.65322	46.6145	38.894	45.7812	31.8071	33.8704	37.953	31.4258	26.7386	2.62576	2.73365	2.81436	2.76939	2.80373	23.9217	41.3821
946	2.284	222.099	28.3434	33.532	140.338	33.7969	80.1024	95.4668	57.8223	53.6736	51.1339	64.7756	48.5844	48.2395	39.108	8.39526	10.3748	26.4091	54.095	39.4603	65.6434	40.8925	37.7649	41.8993	41.7922	38.9012
947	8.001	579.307	76.5459	54.5399	56.9876	58.7427	62.0332	73.58	93.7427	114.009	176.549	152.972	120.15	106.918	111.055	125.388	141.804	108.753	103.946	126.188	111.274	121.931	116.855	119.034	106.651	87.6427
948	13.977	767.544	27.3224	125.731	109.542	29.9008	14.6566	124.357	48.036	12.9632	94.2054	95.4161	120.841	160.601	15.7602	66.0228	67.8336	57.1488	0.538544	0.516292	3.6255	19.8805	43.4766	62.7395	40.724	35.3799
949	16.264	339.865	174.278	130.902	120.818	112.627	137.138	157.434	142.252	201.261	150.826	142.776	131.998	136.267	173.055	173.371	162.114	155.667	149.987	145.112	131.058	142.597	140.454	140.172	133.859	137.849
950	10.314	622.34	98.9542	43.556	85.4325	61.4486	59.5451	50.0674	50.5018	29.3969	175.794	107.808	90.2469	92.4193	63.3155	109.331	83.1781	93.0897	67.3098	62.0341	81.2365	102.673	82.5637	73.694	68.1916	69.8778
951	0.836	702.196	24.4123	2.34408	14.335	3.53293	35.496	121.619	101.464	206.048	91.5031	52.8895	110.809	84.5043	9.68367	3.46287	3.59029	34.8217	32.0767	50.537	45.9071	46.0658	59.5625	57.752	50.4994	44.2334
952	7.091	446.186	25.9155	153.385	46.4705	73.6394	0.250109	7.17281	11.0553	0.229154	0.19478	0.177996	0.172425	21.4222	22.2217	23.0796	7.31937	24.9206	24.2778	25.154	24.8977	25.8943	25.8818	23.8195	23.1767	25.3201
953	16.266	338.868	165.612	142.164	124.332	119.659	139.97	159.741	146.097	209.987	159.25	144.09	133.921	140.107	179.085	187.248	165.019	162.476	134.067	149.992	136.486	144.807	148.64	139.954	131.377	146.114
954	0.763	217.141	95.8462	147.748	90.5916	138.524	145.253	88.373	113.48	148.821	139.945	139.407	143.428	112.671	129.975	160.18	68.1341	170.175	102.758	116.303	112.462	116.862	106.23	122.926	110.728	135.248
955	1.131	363.057	154.186	144.111	53.5959	149.004	141.556	156.104	27.7193	188.541	126.597	96.1086	88.4249	92.8366	86.7269	57.4669	47.3759	162.569	92.6514	83.6462	115.925	92.6165	109.671	86.8791	102.94	88.1757
956	8.533	188.867	9.25678	16.5511	25.1783	14.0151	18.1869	26.297	13.0889	27.924	56.6045	16.9243	20.0862	14.8323	22.5129	15.1211	10.2117	4.84543	54.5943	73.4089	72.0904	153.515	156.685	50.3942	4.9789	11.7516
957	16.457	223.919	165.698	82.3348	120.345	81.0732	91.2059	99.4845	96.9699	188.175	93.7414	157.8	139.692	145.62	117.764	118.273	104.799	168.616	89.9521	148.65	130.443	91.8571	93.7724	144.844	85.4136	88.3
958	7.678	521.274	57.3564	66.3476	68.9101	127.863	137.77	82.9878	109.563	160.849	113.575	104.047	150.77	127.096	60.5475	98.7375	127.886	101.625	117.361	118.083	116.503	119.803	114.227	122.828	111.616	117.58
959	11.314	865.453	91.3072	18.2699	3.045	91.0577	86.6868	81.6377	38.6292	50.3651	100.52	90.2653	94.5723	126.759	148.093	203.429	36.0705	45.9997	2.52032	2.9322	7.79106	5.0231	96.4293	91.7844	79.873	50.0527
960	8.468	821.521	15.4557	23.0898	12.5608	28.3698	16.0387	23.5969	21.2898	16.0476	14.6815	12.1836	10.015	9.30456	9.11215	11.5648	8.84911	12.0769	26.7834	30.265	30.165	40.5146	45.1726	34.7858	16.7403	22.0997
961	3.63	207.088	76.6151	66.9184	46.7093	77.9365	78.817	41.1961	60.6417	60.783	57.8724	100.335	81.8366	48.7091	73.4909	86.4032	109.845	60.1005	66.8066	71.9566	70.8559	73.1203	70.7407	72.8112	73.136	74.7154
962	5.791	360.196	0.782619	0.653683	0.328648	24.8509	10.0879	19.3349	22.2494	27.6513	0.25228	14.8452	12.5895	33.2653	42.7873	56.9388	15.8516	46.7315	20.0043	23.192	22.296	23.4065	23.0635	23.7044	30.1838	24.3192
963	7.553	688.281	76.6048	97.2449	90.0672	92.8283	101.73	91.2365	95.5516	99.3314	127.336	124.212	117.728	101.968	102.821	131.48	133.145	107.77	121.033	139.809	137.646	141.707	132.519	130.512	102.505	113.339
964	10.027	423.138	86.7474	93.7921	93.2288	114.736	106.444	89.6896	102.925	182.683	102.563	113.528	106.58	92.3384	82.0514	107.635	140.13	108.851	77.9238	105.18	112.129	152.948	140.067	115.487	106.594	118.907
965	4.836	583.277	160.859	109.341	82.3749	68.3007	122.693	108.032	129.153	207.068	145.142	138.771	109.527	107.835	168.304	179.831	161.949	133.315	114.692	105.796	128.097	126.439	132.16	118.903	106.322	90.7891
966	8.282	188.867	43.9258	45.1353	70.483	41.4465	59.1868	53.5973	38.228	48.7707	120.338	50.668	45.4345	57.599	63.2344	30.8145	20.3414	16.1323	103.119	135.678	139.428	152.392	147.657	99.8502	17.1284	34.3483
967	7.197	543.258	90.1178	125.411	128.295	90.7328	99.4031	57.7123	107.489	128.999	88.1048	101.757	132.835	86.8458	87	96.7578	118.592	112.082	108.967	112.724	119.386	113.309	118.987	114.335	114.727	108.647
968	10.6	332.27	7.23299	7.86557	17.3791	5.89073	7.50852	5.01218	11.7246	31.3126	20.5529	40.7206	15.0036	9.34481	8.08707	17.6609	76.1461	22.9368	42.0623	44.2988	49.4626	62.3682	34.688	40.3678	32.2228	41.873
969	8.222	615.351	92.0637	80.1918	64.1617	64.6769	50.0144	43.3612	98.8846	178.64	82.3328	118.443	140.773	82.5676	48.343	59.0389	105.214	65.1526	104.451	110.362	111.19	109.345	106.464	104.095	84.8246	92.8429
970	4.141	632.267	25.423	0.756432	2.05998	1.02754	5.8982	26.0796	28.5659	10.3883	3.96757	2.3541	150.344	69.0839	5.70377	3.06564	1.65539	1.13509	12.9717	12.9416	12.2032	14.2504	14.437	9.59576	14.1806	14.5459
971	16.24	887.557	131.879	128.511	86.0184	69.9707	53.4264	122.143	128.633	141.13	31.1449	100.222	126.88	118.967	139.323	141.702	121.561	176.703	33.2153	6.24803	2.25413	3.01938	3.08215	2.42443	126.89	99.9627
972	10.145	387.28	1.80088	8.93615	2.88728	5.79659	3.31849	2.72197	9.20558	20.0182	5.45857	9.63961	3.86245	2.35426	2.17777	10.0594	52.6934	7.92285	16.1567	19.7758	17.4174	20.3087	15.8717	18.4963	19.0234	21.3648
973	8.543	825.55	24.7181	31.623	7.95311	7.6961	38.4555	15.4399	71.1645	118.088	10.4227	58.0589	52.0889	8.17526	76.2162	5.94828	22.829	82.0863	0.578688	0.87502	0.595344	0.832472	151.915	25.0005	22.1975	12.1756
974	10.185	456.216	16.5802	8.43268	20.1831	12.2167	16.1967	21.2085	32.9522	72.4027	26.5231	40.7992	29.8078	25.3558	11.7761	28.6215	83.3337	25.5659	38.1799	43.3729	53.9021	64.7416	48.8606	48.6054	43.4083	47.4155
975	4.606	260.569	91.3393	12.6137	56.2809	128.174	62.676	60.7294	77.2541	43.8631	0.520733	16.8708	24.4515	68.4669	157.009	80.2494	75.1405	57.5509	71.4277	79.4359	73.5157	75.6241	80.5789	74.7227	79.7758	86.793
976	6.039	607.291	38.3176	83.5957	56.8508	141.899	94.3982	47.9234	73.4032	96.0772	37.311	66.8894	49.9218	36.685	33.3101	46.5581	74.4674	70.9459	63.2511	71.9136	59.1919	72.1961	73.2467	69.7224	59.3261	64.6174
977	2.683	204.088	46.2	34.8442	27.3564	56.3683	50.6277	38.6247	61.2361	54.4985	49.8415	66.4733	60.221	31.0989	49.2918	76.5993	81.0771	58.1164	56.7727	61.0695	59.0521	61.1512	63.6118	63.3233	80.7075	60.8516
978	0.976	273.053	26.3019	24.7409	16.989	14.531	16.2592	28.8716	26.4499	39.9194	8.20486	4.8805	16.4071	33.7557	22.0461	40.2623	25.5576	13.1412	140.567	107.006	98.021	97.3666	114.658	109.995	116.347	99.3123
979	7.732	596.295	35.4867	113.337	75.3341	87.4791	135.395	60.2105	102.955	159.289	75.539	84.8632	91.4247	73.3795	83.2759	119.703	106.88	139.518	109.339	108.701	116.208	117.152	115.03	115.23	109.361	114.708
980	9.439	553.373	83.7911	143.767	121.677	126.793	140.392	153.851	137.47	111.951	99.1289	100.387	71.2183	72.514	75.2346	77.9081	56.7451	89.4896	127.395	129.031	135.298	146.708	138.601	116.155	106.575	104.215
981	4.791	244.905	58.3372	55.567	129.025	12.8757	19.8418	48.8799	70.1679	25.4952	24.1131	45.3654	75.9828	10.079	55.983	17.506	44.4509	94.5771	38.5955	107.265	86.1292	58.3493	55.6258	48.9498	57.4547	29.8663
982	5.52	533.308	49.6396	129.109	98.9526	122.837	152.253	41.9385	71.819	127.366	42.6092	37.3822	100.97	64.5939	59.9786	43.4949	19.7847	27.5943	56.998	59.409	61.4678	58.1723	64.3457	60.9524	58.9855	64.7754
983	0.821	105.041	57.0482	92.2463	68.8282	70.7633	74.0408	88.289	77.935	99.1892	69.5271	85.1002	43.731	40.3771	95.8257	100.287	122.178	77.7072	73.5781	72.7531	68.4706	86.7652	81.7183	90.4595	73.3453	87.8272
984	8.75	586.31	63.7374	142.446	116.536	99.7086	85.3278	105.657	104.12	105.461	52.0875	62.7188	112.51	82.6715	57.3624	86.1278	123.834	66.5465	87.5719	80.6932	86.4501	74.9092	64.973	69.3556	60.8955	72.6857
985	8.727	434.242	86.6352	84.7233	61.6482	66.0856	67.4808	34.0878	44.7783	92.2265	142.841	82.7974	74.9362	79.9324	74.8277	109.044	76.3268	143.852	104.011	72.1745	67.8626	54.3455	115.794	98.4057	89.9819	87.7401
986	16.231	232.938	179.559	108.284	98.0411	116.989	117.057	149.408	118.551	177.288	137.469	110.886	112.324	116.107	147.194	125.721	121.301	116.567	126.474	140.448	137.732	131.295	114.822	123.107	95.4981	112.714
987	10.733	115.94	13.5421	13.6424	13.9906	12.7536	21.1486	13.0194	17.1448	24.0676	34.3511	38.6749	15.1431	34.1649	18.3276	40.3898	168.961	33.2558	64.239	75.9814	97.3246	105.764	108.093	103.32	77.9356	52.147
988	0.085	189.938	137.256	99.156	88.0859	136.859	116.183	124.382	112.577	151.361	105.835	120.583	89.351	124.081	72.8822	145.212	118.989	126.954	133.336	47.4096	114.796	115.608	145.577	52.1118	52.9475	56.3173
989	8.524	534.294	89.7259	69.9386	80.0718	76.3272	56.1674	54.106	56.8268	74.967	95.4587	118.653	98.9183	99.5224	76.9934	71.1099	55.1545	89.9256	83.1318	92.4824	91.5811	94.0033	87.3155	86.2566	90.6315	89.584
990	0.922	541.147	17.8272	2.85561	19.7569	12.2975	31.5517	110.872	14.6732	209.347	56.2718	15.6659	54.6187	108.759	12.5725	3.33012	3.56374	32.9973	40.3541	9.10203	22.9236	64.7556	17.3221	17.1219	17.6382	18.6991
991	8.005	853.51	3.64176	3.64617	5.67512	3.5239	4.36097	8.10649	4.2014	3.5502	4.79705	3.63544	5.06363	5.61259	6.37851	6.46658	3.97313	5.70117	13.9088	17.1696	17.1614	16.1289	12.7814	14.6823	10.2181	10.6384
992	5.501	541.306	23.2617	139.134	71.6359	39.9055	27.0645	65.5382	45.5385	3.83104	0.263523	1.23033	10.1839	37.4293	24.721	8.879	12.8042	5.59633	25.7106	28.9947	27.0751	26.7921	28.58	27.3071	27.1067	27.926
993	0.967	197.034	30.1723	16.8442	18.7826	18.2068	75.3166	83.5703	48.8092	207.039	151.629	10.7383	53.2751	82.4582	5.11387	27.8249	90.978	23.6415	24.3853	16.7379	16.8941	26.9483	47.4043	52.1494	27.172	26.2007
994	8.022	234.161	156.82	95.9885	106.333	95.4927	113.931	125.681	128.804	189.382	129.281	137.759	117.219	117.602	135.796	151.128	166.263	117.683	134.305	105.996	104.198	108.545	109.062	114.795	115.518	115.573
995	1.143	174.015	103.455	92.3758	74.6055	111.244	117.565	170.867	105.17	111.236	62.0415	49.6123	70.9856	53.1804	80.3965	125.63	67.517	86.862	67.2902	54.2508	51.1538	51.0835	57.4794	57.3247	59.3044	47.7236
996	10.734	380.186	31.2634	23.407	29.9788	30.4541	35.7921	35.8422	44.6972	41.2579	48.8203	57.7505	40.9235	54.6386	29.3692	75.8725	107.503	59.987	69.1041	78.0554	100.682	101.146	73.948	83.2993	68.4461	72.4895
997	8.368	553.336	47.8463	79.8261	66.2163	134.515	98.3082	59.6951	68.1946	87.9607	43.0164	55.5914	95.3816	83.0951	31.0426	38.5323	53.2775	55.7046	60.7358	67.6874	68.6407	71.5714	64.311	69.1298	56.1935	59.0799
998	2.481	189.992	108.163	4.61519	11.2374	62.7557	146.555	49.5185	87.3744	100.732	26.8688	60.2182	61.1826	33.8757	47.1916	57.5171	95.9585	64.3995	52.046	54.7166	47.438	56.7176	55.9444	57.6713	59.0813	60.7341
999	8.862	618.363	1.02087	1.25857	0.983281	1.11253	1.12274	2.40574	1.17908	1.57728	1.41048	1.08588	1.16875	1.17223	2.90055	2.00904	1.20269	1.69227	3.61221	8.05012	6.1336	7.09143	3.98933	5.03064	4.76515	5.68428
1000	16.457	343.85	151.075	114.498	98.9097	114.483	120.49	151.306	104.297	172.213	142.324	124.01	111.178	125.374	159.698	158.043	136.907	137.658	119.618	112.141	125.582	121.966	129.89	122.705	107.001	121.476
1001	5.72	557.336	20.4629	54.151	34.5894	22.2877	27.6608	13.7498	18.4311	16.8444	19.6248	18.4793	44.1687	15.1352	9.83669	24.9368	9.07088	20.0943	24.4724	26.2979	26.7126	27.3555	21.5729	27.5423	27.3264	28.9866
1002	2.745	307.083	129.826	71.2169	36.4388	95.9495	91.123	95.8416	142.939	55.3968	86.998	76.2366	56.1508	41.5087	120.452	116.803	49.4541	98.4732	90.2652	55.1126	82.9619	71.166	85.5164	50.5529	85.9901	81.3251
1003	16.252	137.9	148.122	116.29	98.1439	111.466	117.772	144.584	115.52	145.558	87.3254	100.158	92.0425	107.936	153.52	127.351	115.055	75.3364	105.037	114.2	109.184	102.792	121.02	111.441	111.702	84.7933
1004	16.222	856.599	13.1358	14.8659	13.8318	15.5328	14.1495	17.3712	17.5415	35.0902	2.08477	1.73365	16.3649	20.4158	16.0517	9.89428	8.6323	7.82716	95.1602	137.584	33.3981	2.44501	1.9548	1.84638	11.8596	16.792
1005	16.227	853.579	37.5024	12.7983	26.2349	43.2541	49.1799	50.5793	60.497	104.379	58.8147	44.7448	55.2876	58.9923	97.9656	83.8814	110.045	162.423	1.93832	2.1416	2.14623	15.7278	5.53216	40.833	83.9964	46.0436
1006	16.389	473.766	79.8326	62.0665	34.5415	44.0462	24.3586	167.195	66.0223	143.722	45.4464	59.303	43.4059	43.8026	87.6214	82.0605	67.2666	86.1513	56.8316	56.9908	44.6933	43.57	70.2147	62.9391	57.9149	49.0148
1007	6.404	498.297	27.6597	124.602	28.0713	131.58	21.8945	22.4962	30.1571	20.3324	152.178	31.3149	60.6925	49.5199	44.4385	64.2834	33.6348	120.497	49.7142	51.0679	55.2571	63.4598	56.1642	54.3001	52.8631	42.6492
1008	10.153	514.315	3.53773	2.90547	6.08103	4.6443	4.69703	4.30738	4.93769	1.90624	1.6169	1.65289	1.61381	2.7584	1.58434	3.37236	1.40577	6.47252	20.7233	20.4634	20.1147	24.6403	21.7589	17.2322	16.7491	18.8797
1009	6.671	500.315	27.9958	20.2428	25.3614	18.8237	15.6656	7.46446	25.9849	10.3388	39.5473	56.418	27.8908	38.6979	176.304	34.7612	12.8883	77.0651	20.1731	31.8764	28.6217	33.2343	21.0225	36.6169	39.534	25.8624
1010	7.512	322.216	1.1551	2.99682	6.19378	1.39508	1.99124	1.27555	1.57389	0.926969	0.908626	1.07275	0.936644	0.836228	0.816557	0.977306	1.19864	0.978519	9.45462	10.4156	9.48635	8.74395	8.7685	10.1988	9.11718	10.3477
1011	9.213	593.367	71.2198	95.7457	121.692	86.9328	130.374	79.3843	112.985	142.473	66.5967	95.3075	99.3916	87.2537	41.8086	67.9425	77.5945	80.4924	105.027	110.832	112.745	121.32	111.9	104.543	82.0616	89.3264
1012	10.149	748.523	8.12284	4.78384	5.81516	6.19129	6.94643	8.84602	5.44742	11.9458	4.72073	2.5334	0.760541	5.95262	8.98772	15.205	13.2652	12.6059	26.2395	78.6585	61.0926	137.082	41.4073	15.1871	11.1485	11.4756
1013	5.539	397.222	141.894	124.818	108.5	117.635	102.871	96.0464	122.665	106.628	131.52	128.375	131.047	134.997	109.055	125.823	124.344	154.388	116.508	128.315	115.428	119.349	135.482	128.204	129.103	136.914
1014	0.983	290.074	124.095	97.8084	86.5457	95.733	90.1412	164.56	89.6055	13.8357	100.287	128.225	63.7064	109.232	12.2319	42.0506	126.644	81.152	100.253	100.585	85.3084	90.4064	104.178	128.022	92.6066	107.905
1015	10.176	392.268	17.3649	9.89912	26.4701	22.9468	16.314	20.1381	47.7661	78.9501	39.1221	60.3009	30.8749	48.6695	16.326	31.4646	102.125	36.6805	57.9202	83.8408	71.7668	72.8322	91.9916	68.068	52.6781	60.4155
1016	0.951	269.056	10.3882	72.4193	39.6221	41.5843	35.8683	31.5994	36.7805	92.633	60.0456	51.0144	28.2717	12.3019	33.3786	33.2388	94.4975	56.3914	44.147	38.2304	39.4039	49.61	53.0593	51.2393	51.8066	51.3111
1017	13.208	745.568	48.2831	93.0895	119.559	47.5097	15.7344	93.2804	79.3998	46.0666	79.757	31.1	41.4741	68.22	28.0128	21.1163	19.8365	30.778	66.2412	60.8922	63.058	57.5397	56.081	54.1421	46.9447	51.3619
1018	1.793	193.039	27.783	20.0537	20.1848	34.109	40.1783	32.5036	33.7519	89.4281	37.1428	28.6963	30.2731	18.2818	42.1943	62.4028	89.0797	23.1103	30.2329	31.4224	45.8352	41.202	31.918	48.7841	31.0253	53.8323
1019	1.15	205.04	7.68502	21.5305	18.869	16.819	13.0303	22.682	18.3492	65.028	17.8899	14.3831	10.3597	5.87195	16.6244	20.0869	32.018	18.5287	17.5956	21.1345	18.1925	19.1466	20.4331	23.513	25.6907	20.3802
1020	3.334	193.072	80.3417	106.483	88.9798	76.8133	36.6607	45.4124	50.8802	23.3987	29.0316	111.652	133.011	74.105	71.1506	82.8971	58.368	129.875	63.0527	64.7291	61.1624	62.189	65.1328	66.711	65.3381	65.6411
1021	1.146	654.143	165.769	18.3676	16.5873	26.5102	106.21	8.33156	86.8182	8.31015	29.8684	132.809	33.5453	35.3013	11.8585	20.1799	17.4105	41.7281	31.1653	26.2144	51.5553	57.4787	59.9432	30.7412	33.7193	28.5786
1022	13.981	382.18	73.191	74.3988	67.603	64.3051	62.5297	80.4607	77.6733	78.0546	108.87	99.4039	91.6115	98.1359	61.6732	64.649	114.404	87.1521	97.1759	104.747	92.0671	89.0033	84.3167	86.1846	82.0085	93.1815
1023	9.735	343.253	44.861	119.578	76.1106	39.8542	44.9192	58.9356	49.4848	57.2098	31.6171	39.8233	26.6065	27.1006	32.1144	37.3701	57.0377	43.9528	63.1122	85.7005	56.367	64.2225	53.9567	48.5033	41.6749	73.7349
1024	9.685	515.117	0.687678	0.472856	2.43083	0.808834	0.814651	1.28847	0.399393	3.22252	3.38559	3.72231	1.23517	1.11939	0.427007	1.00788	4.07942	1.05974	29.8749	69.5437	86.7555	133.295	70.8702	17.5161	3.02808	3.16198
1025	4.785	1012.57	1.08153	5.01701	117.896	4.42234	5.14319	51.6189	37.6732	1.3094	2.13704	3.52691	3.25542	5.11002	7.65242	1.34536	0.451741	0.432997	11.4745	13.8315	2.9857	17.9367	12.7751	3.41104	13.6993	9.692
1026	16.5	264.873	158.589	110.147	91.0559	90.1256	108.885	114.881	105.026	132.428	147.101	104.734	120.329	86.76	151.219	120.147	117.388	144.883	95.8676	116.487	115.055	123.77	133.707	126.822	105.234	110.37
1027	8.552	523.289	49.9668	113.547	68.8113	126.257	90.2787	102.252	128.258	185.419	47.4283	58.125	90.15	107.776	36.3801	43.9186	95.9791	55.6657	88.3855	96.1558	87.3723	84.4953	87.7685	86.3176	80.1684	80.9361
1028	6.191	596.356	164.484	0.132952	26.4395	2.84632	2.33764	64.7703	73.961	3.02593	0.18123	2.22855	0.578576	6.1059	5.75919	1.02905	44.5434	6.58348	23.3725	24.6444	26.5675	22.6922	24.1715	26.3682	22.841	21.8339
1029	8.085	630.326	55.1596	85.2573	49.1206	73.3708	48.2833	43.9695	55.8533	103.174	107.106	82.7468	100.655	46.7192	46.1609	102.213	154.289	59.7593	75.6076	78.4006	73.4761	68.0696	74.7774	85.8858	63.2374	98.4293
1030	5.39	502.328	19.4906	2.80642	12.3785	7.06768	18.587	22.2709	21.2941	1.34717	63.5691	103.474	10.2751	6.32957	150.457	59.0131	100.647	154.437	39.165	43.4678	42.7724	42.7321	43.6031	43.6729	42.9768	47.6175
1031	10.401	352.26	8.04082	1.95084	6.89855	5.46675	6.99062	2.7614	11.7987	24.9039	20.3305	39.5072	11.8134	13.6036	8.89122	10.7457	58.5667	12.5348	30.6111	30.9531	31.8348	35.95	30.3563	28.8628	27.2664	25.3826
1032	4.271	252.571	32.7622	24.0874	100.079	124.946	56.1351	24.9154	38.827	34.8075	7.78433	3.11136	6.8161	29.7503	33.0998	16.7705	17.3117	19.1398	38.103	36.4394	36.9449	32.4923	33.8936	33.8975	40.772	40.8638
1033	2.532	146.056	47.5182	112.336	72.9967	74.9381	50.6021	48.3285	53.2802	23.1036	59.8656	33.9391	33.7699	44.1218	84.1208	116.236	65.4396	54.4493	73.8499	74.641	82.9545	69.2386	71.7022	80.4808	81.9348	73.6115
1034	3.732	172.072	140.532	92.8487	115.941	91.6495	87.1531	146.326	97.5075	113.339	96.6786	110.13	84.1866	79.012	102.546	112.519	111.463	102.366	124.584	114.161	110.157	112.783	120.418	129.878	116.729	115.026
1035	0.085	225.915	111.549	74.5043	69.6203	110.08	86.4554	92.5898	84.6761	111.773	92.2853	87.7864	76.7876	96.8203	54.7579	106.652	99.2364	91.8132	122.67	40.3003	83.0069	82.8987	131.676	31.0095	37.714	42.5101
1036	0.975	479.096	143.531	44.3936	43.9011	75.2311	88.7414	55.9454	58.3647	68.9173	98.4727	116.49	82.8266	63.1306	165.879	152.206	54.1699	70.3269	68.9169	65.3524	65.5197	67.8621	66.7367	72.9074	68.1908	56.6328
1037	6.741	538.295	2.24656	0.332017	0.323969	0.351753	5.38461	4.74651	15.6709	31.6297	0.437193	0.612206	31.1848	132.023	0.666281	1.15137	2.44697	1.52182	11.3364	12.7839	13.0378	13.5538	12.5167	12.6322	13.3664	12.7355
1038	16.216	820.522	48.5322	50.6464	56.6856	27.0554	134.74	103.1	46.9635	34.5177	56.7876	50.6422	48.998	29.0008	50.2189	60.8289	60.3171	33.7569	1.09062	0.704324	56.7917	78.4217	72.4956	73.5647	32.4968	44.8236
1039	0.908	382.116	160.948	3.04365	43.3497	4.19199	33.1389	120.498	44.3451	47.4159	45.8975	44.3955	44.8073	67.2319	88.5976	54.2924	32.2325	96.5298	54.8884	60.938	55.5691	40.3208	58.2285	65.0441	62.048	30.088
1040	9.209	486.288	3.16212	1.4329	2.36691	3.11558	2.13825	1.73964	2.27021	1.81003	2.8562	1.96288	2.46854	1.93425	2.45607	2.57372	2.98937	4.42648	9.25413	8.9398	8.30473	7.3909	8.64851	8.26263	8.19261	10.0722
1041	1.02	339.995	68.5724	73.2776	75.6964	34.0013	59.1431	55.8288	45.7835	98.198	34.7482	39.9998	24.4392	33.397	31.6886	13.8295	61.2666	89.5653	95.9744	58.9209	78.6568	86.943	65.7777	66.5722	79.5021	78.2463
1042	9.706	627.353	4.69386	18.4692	27.1368	23.6646	14.1477	7.64793	22.1066	45.4366	31.9399	58.1478	19.4118	12.1399	14.2288	20.6417	103.774	16.3618	51.2972	64.0757	59.956	57.7576	60.8152	47.5787	33.3751	38.7492
1043	9.48	486.333	60.3086	62.955	51.4042	66.0688	45.7519	66.2154	61.1796	29.608	87.7698	59.4531	65.2949	62.1775	41.8105	37.2957	39.2112	51.1769	93.7634	115.006	108.617	128.292	117.906	94.5295	51.5185	60.6959
1044	4.27	505.142	30.8991	24.0874	95.2161	121.422	54.9121	24.9154	38.827	34.8075	7.71543	3.08382	6.75576	26.865	33.0998	16.7705	17.3117	19.1398	38.103	36.4394	36.9449	36.5703	33.8936	35.3849	40.772	40.8638
1045	2.674	147.971	95.0028	51.8621	53.1136	44.9516	28.0523	72.387	41.3135	150.16	84.7425	52.0654	70.7725	70.0424	81.8874	70.4427	148.671	63.0713	51.3198	43.2662	53.4345	53.8655	47.8224	43.9297	45.3065	44.3455
1046	1.787	130.025	58.4194	44.0679	38.0325	120.131	94.3947	32.128	75.8732	184.792	59.8805	65.8929	26.3593	28.1054	43.0484	48.376	19.699	23.1818	38.1045	36.0382	38.1802	40.5679	35.8	49.3581	42.5045	35.7508
1047	5.538	457.243	131.184	115.409	101.011	108.991	95.5361	89.4187	114.488	98.3217	122.196	120.03	122.433	124.501	100.995	116.899	115.444	144.494	108.853	119.223	107.669	110.023	125.533	118.768	120.737	127.2
1048	2.724	191.024	32.1129	76.8112	60.0825	47.5314	39.6982	32.246	47.4206	19.9402	29.9482	22.0424	26.6882	23.58	23.5331	34.3218	32.6993	38.5834	33.3614	48.9783	42.396	38.9649	31.9363	52.1883	32.9277	42.3514
1049	0.94	372.089	75.5535	34.1898	36.8902	39.1138	56.3186	128.63	57.2856	96.8367	57.4718	31.4753	24.109	38.0974	161.105	98.3537	53.9434	42.7203	25.8238	25.8087	37.9319	26.8726	32.8342	23.4604	27.645	55.5121
1050	7.942	879.505	9.18222	9.89889	10.2031	7.76845	10.3004	5.14726	10.5788	12.6352	10.5934	12.1644	8.03194	11.8887	10.2662	9.00905	15.6012	8.6282	22.0201	24.3164	23.5813	25.6572	25.9418	23.5445	19.3885	22.7098
1051	16.266	144.871	109.202	66.9575	50.9294	68.3264	64.965	120.59	65.8809	90.0364	109.953	106.644	62.0472	65.4181	72.2216	72.1776	66.2535	85.9937	64.8282	88.9978	121.334	67.3675	95.9025	75.1455	60.7459	100.808
1052	0.895	463.072	68.5139	116.511	77.3352	115.39	85.9155	102.758	50.3763	43.587	27.9305	21.4616	28.644	16.4868	122.921	165.98	30.2164	65.0224	51.3593	57.8745	40.2613	55.024	36.7295	42.4261	47.857	42.4486
1053	0.898	443.015	40.8454	38.7501	43.5035	53.362	25.6132	39.0194	54.7332	17.2852	43.5563	127.608	66.2394	53.7784	37.9724	46.6879	106.593	36.9002	63.0117	63.6601	57.9838	38.0209	73.8714	71.5689	67.9799	61.4075
1054	10.326	789.528	28.2425	21.1234	4.31967	27.0877	24.707	35.42	13.8539	15.4624	27.1331	4.59157	18.2284	14.8413	23.5497	5.03969	16.7962	4.87611	3.97047	124.068	76.6676	28.3347	23.2363	24.6547	26.681	20.4671
1055	8.298	338.19	15.3795	12.5272	12.1762	11.2096	23.3296	14.2316	14.9122	14.9582	15.9757	13.0611	7.04419	10.3032	14.7451	13.2048	13.1909	16.0616	26.1354	22.4144	20.9711	20.4056	19.9243	17.4537	15.9255	13.7591
1056	0.894	652.122	31.6598	8.86771	12.5223	18.5791	6.53881	45.1609	17.8478	18.738	23.8595	126.341	33.3699	27.6475	49.6624	21.5833	19.4899	14.1751	19.8336	22.7236	28.3608	19.7782	38.147	36.0944	19.8242	25.4265
1057	4.86	460.178	9.00651	16.6319	13.42	14.6605	17.0502	10.5402	10.3048	10.4554	138.471	17.8681	15.2665	10.2862	12.1172	12.2898	8.20014	5.80766	10.4561	11.6062	11.2622	11.6067	11.8404	11.4364	11.3623	11.8021
1058	5.427	498.283	40.4577	47.5661	51.9976	7.26099	64.4519	28.426	30.398	25.4873	34.6274	29.2944	20.8101	34.6586	25.0054	32.9879	26.341	30.7733	41.3034	51.7916	34.2298	32.7291	41.2139	42.9408	43.1918	40.5058
1059	10.182	481.156	3.99738	1.09982	4.43864	3.55895	3.8998	2.97915	5.52368	15.9959	15.4733	12.5405	8.42577	8.78925	4.49085	7.69235	11.805	7.40669	58.8975	46.585	43.6691	123.977	65.3101	22.3885	7.63375	7.55178
1060	8.467	609.324	37.0499	35.8782	26.2648	32.4306	19.3985	32.8537	24.234	168.477	30.8156	31.3061	17.3292	19.8098	158.022	31.8582	21.4152	33.0957	19.8666	26.6413	41.3513	30.3777	36.8369	34.9206	30.1714	21.5366
1061	8.309	589.367	12.631	50.1761	42.4435	42.0061	34.8868	40.3916	42.9338	29.7748	52.5292	55.3359	35.6967	43.042	30.4091	36.9269	55.6238	62.3568	38.0011	31.6493	33.2954	25.6718	34.0499	42.7235	52.2881	66.6712
1062	2.729	809.123	153.111	7.64141	9.42225	20.3704	21.1661	6.46629	9.68261	0.978752	6.1134	11.9938	14.4711	9.15262	29.8318	24.6994	0.826377	9.88211	11.9105	6.2083	12.1848	11.6038	7.17017	10.2466	9.46778	7.52181
1063	0.966	317.042	19.694	7.71852	18.5587	24.6619	15.1277	90.4485	36.4043	13.9722	12.1086	1.75551	10.0933	7.89541	33.2065	27.2836	11.7851	10.3052	114.46	98.9013	119.058	103.802	32.2689	110.4	124.955	106.711
1064	10.736	83.9595	3.50458	2.80901	5.63015	4.88745	6.36136	35.7128	5.81146	2.86215	18.8522	5.10882	2.76296	6.75154	1.76975	9.67664	19.49	6.89068	4.49122	7.55345	8.05415	5.94903	5.45168	5.56258	43.1686	82.6849
1065	8.717	466.292	9.50213	7.4992	3.94387	16.3241	11.1348	11.4829	18.7387	31.2356	18.1477	37.7959	12.9114	15.2705	7.40845	20.3626	50.0919	11.0813	18.98	11.5167	20.5054	18.0464	19.6409	22.5301	21.2742	13.482
1066	10.614	385.167	81.3802	64.5181	41.6977	69.3119	66.5966	83.3305	73.6408	153.975	102.552	84.0058	74.6618	88.9136	75.5523	96.2542	116.676	95.6291	108.405	98.0934	82.8564	72.2604	95.5356	101.125	89.6905	82.9197
1067	10.093	400.26	15.8202	5.61397	15.6129	9.85149	10.4165	3.36407	18.9654	45.2194	30.0681	54.9684	20.0712	16.5015	12.6714	22.0723	68.0035	19.7824	33.2726	35.3427	33.4925	35.8775	33.9716	32.9323	30.0555	31.8246
1068	0.964	251.045	8.03417	59.9388	39.7118	43.964	21.4029	28.5447	34.6885	43.1809	49.6213	48.7524	21.6633	14.1821	30.3577	27.2677	76.5656	57.5934	39.4196	37.9318	41.7661	51.01	50.8024	52.419	49.8075	60.5571
1069	8.148	606.326	41.2794	70.7577	48.1294	71.1414	43.3495	47.7849	69.583	106.506	101.418	124.372	70.0083	51.5437	56.4827	100.257	116.201	77.1159	100.814	102.993	100.915	99.7652	99.4304	79.0341	67.5876	85.2106
1070	2.672	252.11	56.3271	23.338	108.236	34.013	68.0537	49.6807	61.2955	35.8039	46.753	37.6522	43.4564	46.896	30.3131	17.6565	13.0961	27.6975	37.0447	39.5489	37.412	40.7046	39.366	41.8452	42.2896	43.6255
1071	1.15	309.088	91.5109	78.249	71.5038	91.1768	97.6797	129.881	92.9199	111.241	100.235	116.692	107.55	115.186	155.771	117.402	104.478	111.919	71.1412	93.1455	97.4362	111.953	86.173	106.625	100.807	96.0383
1072	1.01	567.057	77.8377	53.2571	33.5056	65.1394	22.2502	91.4855	57.0608	13.3435	75.2816	108.472	95.2034	41.2934	155.625	123.9	54.1868	111.955	47.6113	49.0228	59.5265	57.6697	44.922	50.4947	77.9814	56.602
1073	1.642	130.025	70.976	118.473	83.861	96.1977	94.3947	33.4331	79.1894	36.5094	56.3389	33.8742	38.4507	28.9776	29.1389	47.6115	22.915	49.8809	43.4094	43.5685	41.9267	37.1844	45.3689	91.7185	108.657	33.8863
1074	0.078	145.93	95.5363	99.9285	96.8941	94.3107	104.413	106.589	106.404	151.838	119.713	82.7306	102.225	101.832	105.622	135.337	125.348	116.995	108.866	114.644	109.401	117.146	107.576	110.106	96.1542	110.277
1075	0.081	337.865	96.0911	99.9285	96.8941	94.3107	104.413	107.002	106.404	151.838	119.713	82.8771	102.225	101.832	105.947	135.337	125.348	116.995	108.866	114.644	109.401	117.146	107.576	110.106	96.1542	110.277
1076	8.397	521.271	107.509	88.4252	100.542	82.8929	58.7763	134.736	93.1355	103.197	88.0776	83.5239	80.4272	87.7181	98.6975	105.632	100.256	82.0855	97.9543	119.823	105.882	109.708	95.8855	99.2128	80.1686	83.7482
1077	0.811	155.934	95.8799	71.6763	106.811	113.371	87.9534	58.5199	80.3769	84.1941	42.7704	59.4176	60.483	75.3815	94.4593	140.126	83.6594	89.5738	62.7552	74.7725	62.4908	58.9497	59.78	63.1034	72.7475	92.6876
1078	8.528	877.579	4.96549	6.38661	12.1019	12.1092	11.6567	12.9506	17.303	97.0403	15.6891	53.3484	8.78054	49.7841	67.5724	16.6561	16.8413	141.034	0.967381	1.16134	1.41639	1.10487	4.81697	8.38238	24.0851	9.15178
1079	0.993	271.098	72.3901	8.72263	72.6686	29.1645	41.8871	58.0645	84.2797	68.0557	103.666	112.63	98.8883	8.02595	38.0336	16.7254	52.2839	86.0552	6.43402	82.4202	70.1614	27.6024	72.7483	68.7639	69.7764	70.2322
1080	2.493	202.13	66.4894	17.3372	106.405	26.3926	90.0365	66.6667	60.9801	60.0825	55.9284	41.3101	40.6271	66.2668	47.9704	28.1701	16.4197	27.423	40.5204	41.065	40.3926	40.9856	42.7132	40.1916	38.4166	45.3782
1081	16.444	467.822	110.5	99.4372	54.8999	80.5431	68.1781	84.97	110.663	71.1352	77.0272	69.8732	100.27	66.4615	102.232	89.8368	87.7044	77.5429	101.015	106.609	69.5612	72.7354	120.994	109.447	102.284	69.328
1082	7.726	632.354	41.1327	0.303543	54.0605	3.97662	44.9359	42.4084	51.5459	49.9418	0.328024	35.3088	33.2666	62.4094	47.7954	36.5	76.0069	16.3144	48.0262	52.322	49.5667	51.2569	49.8934	49.9958	43.426	47.5791
1083	5.468	534.318	9.2326	4.36198	13.4469	5.74397	15.6205	1.33607	3.75585	1.64286	1.67061	121.538	3.64675	2.63142	87.0665	46.009	108.083	32.2372	26.6477	26.9596	28.4463	26.3804	27.2689	26.0265	27.7782	27.3796
1084	3.498	174.088	48.8353	70.1078	43.4712	47.7994	54.816	58.0269	53.0754	35.5579	39.2276	38.542	61.8514	53.4351	54.896	86.9589	67.2687	63.9664	53.4405	57.5673	52.7046	55.2963	55.9017	57.2194	55.923	58.4831
1085	4.499	581.261	44.9532	47.5315	45.2762	113.203	54.2866	36.7735	39.1761	41.668	27.2745	9.30826	25.4012	12.4956	76.7946	35.0467	14.4697	25.2625	42.0576	41.0231	42.6765	46.0031	40.76	45.6119	43.4723	42.0723
1086	16.267	214.879	99.0202	81.7062	58.9996	82.0932	71.9173	94.8006	68.8543	110.076	100.423	75.3367	75.5084	76.3474	110.137	102.499	86.8476	85.5035	89.5394	116.459	91.633	96.4027	82.5171	79.0004	68.3989	91.1087
1087	16.262	748.571	60.9909	43.9505	51.3337	67.4004	47.7627	94.7081	119.013	142.278	85.3921	69.1131	57.9446	44.2561	71.928	54.8287	49.9468	62.0089	2.3983	2.34886	2.11715	2.46476	78.8907	99.5473	62.6347	84.2774
1088	0.864	358.11	73.2018	79.4849	41.8955	91.1322	41.0932	61.2605	87.0165	171.631	86.0142	23.9963	70.0205	39.5649	23.0566	64.3536	41.7467	43.9819	60.6733	50.9236	32.811	35.3591	62.6691	51.357	72.6983	44.2905
1089	3.234	496.125	146.596	84.7618	49.2862	44.3966	90.9318	27.3908	59.9987	17.9498	22.5193	102.745	32.7588	95.1981	105.826	50.1518	62.5025	89.68	65.7128	67.3344	65.3822	64.7394	70.0555	65.4115	65.3664	69.7374
1090	1.302	260.136	16.9775	10.824	26.6339	12.7503	18.3636	16.3804	33.2231	60.5978	13.184	33.9483	13.5078	11.645	14.8498	8.11638	48.1216	15.1627	24.0606	24.7151	26.4102	24.5916	26.3066	25.7142	25.8818	28.0195
1091	7.933	344.234	14.0284	30.3554	11.6451	29.7273	43.6112	8.05947	28.5275	49.7917	20.0431	23.9669	16.3868	7.62183	26.739	48.7381	49.7808	28.7956	45.1918	34.4557	34.4677	34.7084	47.2013	35.971	24.2395	22.1958
1092	8.404	256.239	94.5425	88.6849	84.8709	77.5474	49.8261	142.122	98.487	54.5933	52.363	79.7824	66.1833	68.3409	62.2083	69.7394	72.9297	72.6627	82.6448	72.1787	85.3956	90.1582	83.963	76.4789	73.8135	88.7167
1093	0.858	259.063	39.7974	69.9335	24.1824	43.615	59.8448	46.9171	40.0622	168.784	46.0605	43.7452	28.8569	26.2096	59.9283	155.287	103.329	34.977	35.7174	54.1894	39.0153	49.471	60.7816	56.4824	51.8453	51.7954
1094	10.136	441.08	2.40785	1.1018	2.93968	5.78993	3.46888	0.249588	1.15385	5.93959	13.3705	11.2114	6.44666	4.00699	5.5482	8.77118	13.0243	5.86976	37.3267	66.6631	72.8868	117.576	68.3988	21.4855	9.23807	10.6758
1095	10.735	358.286	1.16503	2.45677	0.762686	2.59254	1.6721	0.310772	0.72068	1.16296	5.62506	13.0886	0.868574	1.62823	1.8399	7.10147	27.894	8.58299	21.9096	12.0949	11.9638	11.1854	12.2131	19.5	13.0841	15.4071
1096	8.218	454.255	9.38756	92.0473	12.4587	111.689	78.4368	20.5135	30.8117	40.612	33.2499	14.636	28.7167	10.5019	6.5572	4.21124	7.07314	11.8706	27.4331	30.5176	31.5002	29.5333	33.9269	29.5799	22.5983	26.1955
1097	10.727	512.309	7.90065	8.60562	6.14037	3.39503	2.29953	4.52537	6.32707	1.17975	3.8857	8.32139	2.00949	3.7561	1.12617	9.47844	14.4075	17.2993	6.33999	9.0157	28.3575	12.782	9.51691	9.79241	8.22455	8.25746
1098	10.732	792.547	26.8213	28.6618	15.9443	25.0516	26.2354	47.6688	25.5279	23.7878	24.8986	35.6977	28.5091	31.6732	24.8277	13.8849	29.685	18.3501	5.78511	7.82206	27.4046	87.9854	46.169	19.8139	16.0023	25.4483
1099	8.467	531.308	113.647	113.636	87.5425	111.325	86.1357	87.6608	92.1461	76.375	88.1466	86.1169	77.5128	79.8695	89.0828	91.62	78.0207	82.682	91.7119	105.144	105.48	105.417	110.541	97.3416	74.4005	94.6378
1100	9.351	536.31	48.0404	104.025	78.078	111.151	65.7756	94.9242	93.8057	79.1899	44.7165	52.6364	55.4874	51.3999	26.725	27.6432	33.9997	34.9878	60.9346	71.2975	62.8985	64.1765	74.1282	68.2899	59.6548	70.2011
1101	8.661	821.523	26.7025	17.457	20.4812	16.5741	21.6102	33.8291	15.0629	19.5037	30.8604	13.5492	18.4084	14.7624	21.2258	16.7064	16.5919	15.5542	25.1388	23.1031	33.7321	36.7132	41.4454	32.8639	21.2728	20.9419
1102	0.799	129.965	109.334	56.6067	52.9131	66.8505	72.8201	126.944	80.9798	141.488	90.0993	101.98	75.6272	60.3649	148.649	104.262	111.101	94.7542	74.055	76.8737	72.678	75.7802	79.6618	77.4142	77.6578	76.9923
1103	1.629	302.063	18.5005	34.7602	6.0174	49.0652	25.236	23.1805	18.4524	9.11125	84.5661	41.3905	11.7521	13.3533	45.8789	19.8917	21.0724	99.7357	28.5825	29.4415	31.9855	30.254	29.996	28.9013	31.1013	31.3027
1104	0.936	243.086	54.4444	35.9506	53.446	29.8933	37.9553	95.5167	54.5151	27.6188	43.0007	84.9245	41.9024	117.896	36.7935	39.1925	41.5607	68.8617	42.298	41.0813	34.9978	74.9316	68.0199	44.3257	44.2748	43.2312
1105	0.977	274.049	16.7608	8.14699	10.5419	15.0835	4.16373	22.7398	18.8193	9.11067	12.5437	5.59467	15.6541	23.1147	18.2028	27.504	19.0535	11.8799	107.017	96.9394	91.0332	113.191	113.278	115.72	117.388	104.76
1106	1.271	427.029	100.148	18.4781	38.0405	51.2975	74.8969	25.8471	31.7369	22.3508	99.6682	33.4512	31.9521	41.7642	72.2972	153.05	67.152	45.6528	29.1829	37.8293	49.3961	69.0579	11.1343	44.5552	37.6448	63.0475
1107	4.415	529.269	17.6035	50.0152	56.5174	109.987	80.6292	19.2138	41.9493	26.3142	6.18903	2.89229	6.54928	4.94413	2.54806	8.15007	2.37067	10.3363	16.0654	16.1448	18.0346	20.1563	18.0929	19.7852	16.6489	21.0282
1108	1.15	250.061	31.2693	61.4318	71.7127	35.5657	65.3305	51.258	42.6854	116.398	21.992	117.295	49.3034	89.8688	58.2623	57.4311	100.158	35.9692	85.515	44.6383	47.7887	46.0946	90.2027	45.9544	51.8111	46.5704
1109	6.576	553.261	128.759	105.729	93.686	94.0335	113.253	120.438	106.286	139.901	89.8756	111.185	94.2673	117.109	123.765	133.962	115.243	102.15	90.0454	92.1929	93.1731	108.276	93.261	105.54	62.5524	113.033
1110	5.115	366.239	22.3543	100.523	102.007	62.2638	18.8697	11.0431	15.611	8.91105	15.8667	23.6741	8.57577	18.611	32.3623	32.5762	26.2073	61.013	32.5123	33.9186	34.1875	34.7409	31.4375	35.2735	34.7044	36.6196
1111	3.158	1693.78	26.153	39.8756	42.9929	109.397	87.7372	76.1775	50.8715	33.5339	36.1385	65.2888	43.1594	31.2797	41.46	50.7098	12.4856	40.3836	39.1208	35.5869	43.021	34.7299	38.6484	51.1712	48.0225	30.0769
1112	8.648	413.259	25.2339	109.512	47.5849	61.0509	22.1013	24.7461	37.4683	41.8079	49.2025	30.0114	32.1186	52.6693	44.1835	106.822	132.904	70.3708	56.8094	67.9049	60.4781	60.7127	60.6535	59.8234	56.6462	62.6668
1113	8.148	579.307	46.6906	76.0411	33.3643	61.094	56.3091	39.6693	60.6494	87.7502	80.5441	116.521	68.9772	54.4488	61.3213	84.4946	112.425	77.5113	71.3844	88.7965	84.7982	88.6257	84.0337	87.4484	70.8128	81.8339
1114	10.154	512.309	15.0029	10.3498	7.87464	11.0947	4.89967	24.5077	11.7285	6.80499	8.17509	11.0582	12.7418	18.5488	7.61972	11.5996	15.0072	13.0816	22.3566	18.7485	26.9969	19.5473	20.7565	19.0272	25.5235	19.754
1115	0.998	427.041	3.18605	10.3996	66.2435	3.22794	8.96845	23.1276	3.00062	6.71688	7.89447	78.4439	4.94936	12.5279	8.34969	11.7885	32.3461	16.6196	71.5401	75.7793	6.80014	17.0243	8.54416	23.9583	11.1353	10.1471
1116	1.171	591.157	63.4581	48.084	61.6076	56.6673	100.339	39.6068	65.2693	54.0102	99.6001	76.7878	109.424	110.54	76.5131	114.606	90.8128	88.8514	78.899	87.1544	79.8021	77.5266	65.9973	80.2734	83.1266	76.5908
1117	5.403	376.191	5.29438	22.8523	3.08484	4.91254	10.8169	137.679	80.2157	4.86887	7.85845	7.50892	5.91644	7.77678	7.25572	15.7166	9.8445	10.8859	17.9495	17.9547	18.9052	18.8204	20.2298	18.5523	17.3463	21.8059
1118	2.879	253.094	24.1158	16.2186	20.0951	21.5657	24.022	17.0844	30.8875	43.6932	40.4513	49.8606	42.6094	27.5315	29.5325	43.9128	86.5128	36.7497	37.7555	33.1865	40.5391	41.8859	63.3895	41.6471	40.8628	43.9644
1119	9.96	254.224	13.8592	12.517	18.8743	17.9548	11.0853	32.3163	46.6065	57.4858	21.6532	23.6739	41.8316	32.1518	8.88836	18.5921	52.518	16.7488	33.839	36.8521	33.0853	36.7338	37.4545	28.1838	32.2686	40.9904
1120	0.877	161.067	42.8638	83.7422	36.7564	108.22	32.8216	28.7868	41.0951	38.5964	77.8701	60.1571	71.6282	75.9877	46.1849	59.557	97.6999	58.7066	66.8286	37.5733	58.2528	74.2162	56.9895	57.7676	58.4216	43.2744
1121	0.885	231.536	26.0637	84.2266	72.9426	99.6351	76.7345	74.5524	39.6873	31.7881	8.01987	12.5854	11.7789	5.27601	65.922	150.084	20.4078	61.4031	46.0747	40.0685	28.4077	29.2073	36.0082	37.3118	41.4833	34.1184
1122	1.727	992.214	30.5881	91.5617	64.463	79.2868	51.8448	68.1534	54.4623	45.1682	36.7911	44.9983	41.5681	33.4726	59.2874	87.9776	47.2718	82.1908	62.0372	55.6915	53.7575	58.8508	54.2658	59.1443	62.6957	60.1678
1123	16.276	321.893	115.913	92.6531	86.3316	79.5568	93.6958	98.67	94.2731	143.333	126.544	93.6378	93.3394	99.8448	126.359	131.385	110.231	111.878	92.612	98.9374	98.7716	101.072	92.5013	91.8118	87.5143	109.975
1124	16.264	218.872	92.9607	68.5492	65.4719	90.9986	64.9008	102.376	57.1577	102.472	111.14	71.0099	69.9144	75.156	95.0841	83.1859	78.194	71.1923	93.161	112.215	107.761	104.45	78.601	86.3604	61.9878	93.3356
1125	0.965	432.146	6.39575	2.47988	6.69025	4.54335	13.7797	39.9498	39.3679	122.051	33.1146	63.5736	34.8137	75.7682	10.4176	3.35352	3.5229	48.3667	25.6474	36.2122	45.0044	26.5413	57.2098	25.5629	44.1207	56.5482
1126	7.474	286.214	16.8882	63.0454	20.5913	41.5772	28.5686	42.1367	46.224	48.5137	20.4466	33.0534	28.1771	29.8937	39.0114	77.2215	66.9236	45.5449	47.9561	48.9373	48.2422	51.3823	48.2603	47.9186	48.0384	46.5632
1127	16.276	165.933	121.941	99.453	81.4168	88.0905	105.011	123.21	94.4822	131.466	102.816	94.542	91.5073	91.2664	123.207	149.012	101.224	109.432	99.8039	100.068	92.0712	89.1905	107.293	113.156	98.6553	101.197
1128	16.44	192.938	115.418	94.7575	74.2303	84.8009	96.6727	121.676	97.9378	136.628	109.957	98.3224	87.6746	96.842	130.108	125.044	115.229	100.654	97.967	111.626	90.7839	99.643	103.997	94.199	93.5972	102.096
1129	0.852	293.079	99.9336	3.23541	17.0216	10.7163	29.2	89.6789	52.7425	41.6557	33.759	101.368	38.5809	68.4115	77.7672	68.8497	9.85909	28.4592	49.559	60.7215	13.841	61.1918	36.4658	65.3555	56.9698	60.5546
1130	0.948	197.035	3.60134	2.54707	2.61774	4.22671	3.66401	3.72038	10.6145	62.6284	7.79432	3.22869	3.24999	3.98246	3.64278	6.8985	61.4307	10.302	24.0558	10.064	6.47871	6.15276	19.1472	9.2918	7.87288	6.11691
1131	4.293	276.102	1.43021	2.40058	1.34796	27.2733	26.1271	50.7564	43.8827	32.8574	1.92402	18.3242	8.55607	26.44	56.1621	23.3834	10.7403	50.5082	21.9587	27.1564	27.1819	25.4389	29.9287	25.7524	23.948	28.9494
1132	16.231	831.596	103.821	109.036	74.913	57.043	113.74	123.897	51.6409	79.5491	11.7866	1.98689	2.46578	11.5489	89.2242	113.395	96.1057	85.8501	66.5664	42.3038	39.4736	66.679	25.2683	41.9969	72.9793	97.295
1133	2.157	246.901	113.75	70.8328	41.3266	59.3879	108.354	70.3791	73.4321	43.4301	98.7929	97.8522	110.863	83.9593	138.447	71.4414	108.46	120.265	31.6775	20.3495	45.4578	94.5588	106.452	82.7929	106.324	68.1337
1134	8.043	527.299	71.5086	43.1822	47.6336	36.8416	24.987	43.5602	64.4702	87.3662	61.5088	72.5604	98.8887	57.9445	40.7227	48.7132	63.7075	42.489	68.53	68.0081	62.7995	68.0155	67.5706	64.4227	65.135	62.6438
1135	2.386	314.006	83.1191	108.354	46.0778	65.9515	41.8704	40.171	28.8423	37.5343	25.2332	8.85253	15.7934	14.7474	24.5366	32.8575	24.3993	33.6359	32.194	29.2603	31.8392	32.3275	32.0074	30.9636	31.3017	32.1963
1136	7.846	978.567	16.1584	13.7849	35.935	27.5787	22.2658	25.9463	39.1672	38.957	63.0117	82.3908	68.0638	52.7098	25.3202	45.8995	74.69	50.2948	67.6233	58.2656	67.8934	64.973	74.9541	67.3413	52.5879	46.8247
1137	13.964	569.5	28.3656	76.8017	87.1176	36.021	14.2272	40.4019	56.8429	36.5787	43.6185	20.1155	57.6701	107.526	19.9351	19.4968	41.8187	63.0911	42.5885	37.9125	33.1637	24.213	35.3681	36.8139	46.5868	50.7845
1138	7.677	373.227	28.16	107.887	95.4261	91.717	2.34366	22.161	22.3647	2.87533	5.13237	3.04537	2.89243	49.7545	34.2249	49.8252	34.6498	30.1179	34.507	39.1788	38.5493	38.9281	41.1909	39.0276	35.1856	37.8232
1139	9.097	408.193	11.9139	13.2492	14.3242	11.7925	15.6847	12.2819	10.9842	9.26937	9.6068	8.49579	6.74472	9.05111	10.2417	10.2688	8.71247	8.7462	23.3634	28.6836	29.7131	29.5625	27.1036	22.3745	13.5848	17.4499
1140	6.471	483.3	137.061	30.9661	46.3039	35.5064	83.5902	68.1081	75.7304	24.0921	31.157	81.6621	61.7981	103.484	116.541	84.0689	85.5716	72.6473	72.2865	74.3618	74.4024	79.0538	80.0827	79.6343	74.4535	76.8139
1141	13.978	357.167	89.5251	93.9747	96.5727	78.0264	72.1498	98.6643	89.8389	102.866	108.13	96.1033	87.1285	96.4508	76.4766	71.5141	85.7203	93.4569	24.3756	105.527	84.6976	15.359	86.8641	83.9195	79.5434	91.205
1142	10.94	354.276	12.3751	5.95323	13.9465	9.31762	13.034	15.7766	24.4822	28.3256	27.7945	47.2891	24.434	43.0562	12.5144	18.5677	76.2856	20.4993	37.0287	39.0322	39.5379	43.7455	35.3835	37.8806	32.6287	34.6373
1143	1.632	266.126	33.9814	54.7687	97.5507	71.0959	80.0443	97.5115	81.5123	46.4417	61.7089	47.3948	57.268	69.2512	49.6868	32.9864	12.7318	47.8424	47.6489	37.4047	52.4464	49.8838	51.6736	51.028	49.0909	51.4216
1144	1.144	361.002	69.2396	29.8195	26.3619	57.33	71.6193	91.9528	54.4137	86.5702	57.244	42.6326	64.977	57.6112	140.583	119.112	58.6737	51.5639	53.1468	45.0956	63.1517	51.8791	60.3329	49.8007	65.8241	49.1955
1145	0.938	297.027	136.632	83.3821	48.2041	72.7906	85.192	26.1352	49.7089	121.903	94.0703	39.1558	64.152	33.6738	26.3648	110.01	64.8981	89.9326	53.737	54.9768	64.7565	65.0059	56.881	65.2828	53.093	58.4669
1146	3.541	446.084	5.46379	28.7097	28.2825	50.8022	19.9923	12.7436	9.85785	5.28324	122.688	17.3239	17.6702	10.3038	18.8596	9.82953	11.8246	25.7557	19.9519	20.2026	20.3765	21.0551	20.4521	19.8615	20.2334	22.4857
1147	0.849	212.088	19.8094	20.21	22.5855	21.528	30.9465	27.3712	26.9005	35.4191	122.654	56.5476	101.567	32.9834	46.8521	40.813	33.5641	36.9058	25.2565	22.0256	28.7084	30.5717	25.2189	26.5502	28.7229	22.3748
1148	5.801	345.16	22.9107	31.4455	97.1443	33.3116	18.4948	9.2086	19.259	21.6133	43.7587	18.953	23.9958	31.3897	19.6944	26.7123	24.0052	45.5096	27.4293	28.6908	27.9246	28.4781	30.199	29.8542	29.8068	31.497
1149	0.962	293.078	41.9646	2.75835	24.343	19.2959	19.4026	28.2459	30.5463	6.55462	17.156	40.9933	17.5567	23.3062	2.81034	61.8429	23.9375	30.0758	88.2713	101.429	105.705	100.144	108.033	110.432	101.576	92.5112
1150	6.597	312.229	7.90857	35.7748	6.28352	36.5301	51.8152	13.575	28.5167	35.5606	16.8624	36.7702	45.5515	23.6038	16.729	32.3535	43.1248	17.9814	40.3376	42.4485	38.9996	37.5201	39.8645	41.9188	26.035	39.4775
1151	1.213	306.051	52.4779	72.8063	46.346	89.2819	47.6424	40.1145	67.0646	41.1108	48.0143	94.0783	65.1664	57.3995	69.0797	125.461	106.195	95.4158	56.7764	67.2881	68.9202	61.0902	65.801	68.4878	74.6936	74.5411
1152	2.568	416.237	7.55878	43.5603	24.8585	32.4972	35.4061	37.9323	45.9477	97.7113	18.2097	27.3829	20.9751	13.9704	17.964	20.7873	73.3812	29.9625	30.9735	38.8266	39.7915	43.9987	44.4	43.6443	45.6487	46.0219
1153	4.133	274.177	8.28884	69.2642	10.5553	43.7372	36.8276	131.699	70.7487	13.2608	14.8158	24.0833	38.5023	14.2128	15.6637	6.60785	19.3982	22.2356	24.1976	26.4017	28.535	29.3745	30.107	28.7679	33.8893	26.6052
1154	0.923	242.018	62.0523	106.292	75.8902	85.3037	44.4067	38.1014	59.4907	34.6762	75.5372	88.7874	87.8628	83.6201	57.862	74.363	114.539	85.6159	78.3356	83.3351	59.009	71.2479	70.3104	60.6646	57.3512	56.6912
1155	3.785	501.275	16.2733	46.1502	40.0692	59.3675	72.583	16.6271	20.6983	24.9493	35.5894	66.7809	108.317	48.9633	46.408	84.8162	20.3972	24.1366	46.8003	47.8538	43.0974	47.677	47.8863	46.6445	47.8521	46.4317
1156	8.523	434.242	16.4308	17.8581	61.6482	14.4018	67.4808	4.97962	52.3048	92.9737	45.4919	82.7974	21.8678	18.3227	20.1997	19.5519	74.4817	16.2734	21.9127	38.2882	36.6974	54.3455	33.049	30.6371	20.0345	37.9132
1157	1.342	412.115	22.0234	61.5508	22.219	103.598	61.3044	8.39906	18.3586	37.3398	20.6816	35.2988	23.6027	9.67547	39.07	110.94	60.3098	38.2037	31.6153	36.3741	36.5162	35.8457	38.0189	34.7834	39.146	34.6674
1158	10.162	739.513	43.4189	11.4887	3.546	8.72594	10.708	15.4826	17.0161	15.1018	17.7033	22.2268	13.5018	15.0096	18.1834	22.7402	21.881	13.8611	5.08864	6.77952	12.4721	62.72	20.4458	20.7884	23.087	18.6988
1159	16.269	319.897	116.63	92.4316	80.2925	79.5902	93.3256	105.751	93.621	135.068	111.436	93.5827	92.7384	98.9826	123.602	130.536	109.363	111.57	98.3475	100.142	95.972	100.13	92.6593	92.1583	88.0682	100.895
1160	9.678	278.223	7.31596	3.64629	4.31584	8.73482	9.38925	2.78945	8.53565	14.0367	17.2816	22.4226	16.1638	11.9855	9.33001	18.9404	43.9746	15.7504	27.2971	27.1746	21.3634	27.8485	28.7261	26.6184	20.1099	22.145
1161	4.084	531.284	44.8119	97.5071	23.7029	74.5107	88.7685	14.8323	54.5312	29.2779	18.5241	38.9027	53.9479	24.4227	31.2945	41.5305	9.96166	10.2327	17.0529	20.5539	19.5723	18.7712	17.0139	24.1085	44.0209	15.5532
1162	1.156	321.098	53.3659	46.6376	36.4241	51.7217	51.9305	64.2574	51.1715	33.0498	80.7207	96.9535	91.4013	90.7264	84.9016	81.2213	75.5683	71.6116	75.38	79.8686	61.1838	58.5297	65.2873	57.4785	78.3545	64.3448
1163	8.351	503.3	41.2687	26.4302	42.4328	27.6563	33.7058	27.7581	38.3936	27.8522	44.9673	85.5389	52.5038	62.9059	61.6615	57.4072	105.073	83.7516	67.4522	73.6479	76.7959	51.7698	77.1696	77.8705	44.5738	79.8495
1164	0.745	176.974	133.91	42.8602	76.6797	65.239	85.1545	125.708	108.756	115.885	103.176	104.76	98.3444	101.111	122.906	84.7452	68.5571	93.5444	80.8315	83.8267	89.6823	75.3869	83.6734	83.3405	77.2061	77.0547
1165	8.286	508.374	50.9311	53.0538	95.5439	100.634	37.2411	68.1914	50.3367	10.8519	79.7777	76.9332	59.6361	61.021	77.5792	76.5357	84.6541	118.565	68.9067	69.114	70.8135	68.927	70.7623	67.7695	62.5807	72.4347
1166	3.27	294.121	11.8032	66.2084	27.9773	43.2738	32.3712	23.3395	39.1331	43.9438	34.5667	32.4203	30.8994	20.4503	18.6088	19.6302	34.5761	37.0862	34.3545	37.6484	35.3602	35.8938	37.621	38.6182	38.4166	38.2736
1167	8.908	635.339	70.4294	87.5652	78.9204	91.1769	91.9936	105.367	88.6644	111.817	74.4703	75.5529	83.7988	86.2529	69.8475	85.838	82.3667	87.1211	87.5403	99.0223	99.3784	107.491	94.9277	83.4065	73.8986	81.1825
1168	0.927	167.049	34.4722	30.707	21.5436	26.9873	25.407	26.9349	35.4634	50.3747	34.8662	48.3256	24.0553	22.2125	25.3995	28.2214	61.2583	33.7254	29.1915	37.3626	35.0875	41.2381	30.8328	31.914	28.8969	50.8905
1169	8.299	190.864	32.5993	30.1878	50.9824	37.2403	37.0392	39.7525	27.4862	32.8659	87.6192	46.8386	45.5688	39.3852	56.946	21.799	15.4301	14.6383	63.2049	91.5186	102.484	103.826	93.9401	74.1872	12.7998	21.6963
1170	7.409	334.142	4.47794	6.37812	5.9647	26.5063	6.55642	7.54819	7.48669	3.26257	4.07951	2.29102	3.68092	4.48324	3.51494	6.12646	2.98579	6.70605	15.8743	17.0293	17.0892	19.8716	18.8068	17.2738	13.9431	15.7614
1171	7.533	257.198	40.5766	43.4601	53.3989	101.109	55.6279	29.144	43.9528	31.6191	71.7572	77.9844	57.6477	59.2208	36.8504	85.5743	53.8088	46.7835	63.8576	64.8669	65.4042	66.8437	63.7035	64.8193	68.4409	70.2578
1172	6.562	941.532	105.486	96.341	84.7204	87.0058	86.5929	74.1791	108.836	103.365	106.144	89.866	89.6279	94.9775	101.288	110.947	98.2005	92.3718	83.9598	96.2335	95.9597	93.4808	92.8294	88.0281	91.0821	95.2487
1173	0.911	409.089	58.7295	78.978	49.7457	32.7685	74.8138	31.6159	60.1025	153.712	109.086	28.9378	96.738	72.8014	46.2926	102.72	110.656	87.5817	59.643	32.5647	80.2814	75.4386	83.0743	70.2411	71.7147	72.8046
1174	9.592	507.331	44.0065	59.5518	93.7072	69.4911	64.0308	85.7478	78.8735	61.1454	27.1937	31.6097	37.3917	48.1036	21.5943	37.7714	59.355	35.6455	63.3244	76.7947	73.6558	81.1435	72.3549	63.3967	50.1219	55.3855
1175	8.059	547.29	34.4442	52.8361	46.5653	81.3118	78.3027	57.1342	67.8188	83.9741	63.4223	74.1505	105.242	78.5697	40.0195	58.6269	91.5421	60.3802	64.7867	68.6594	65.9637	70.8624	75.4187	75.5016	64.1476	67.9951
1176	0.747	131.989	129.04	43.9378	80.1286	59.6408	93.1107	118.426	100.091	125.479	109.363	92.3534	103.138	107.415	107.752	93.3898	66.2147	94.5548	76.1613	84.5298	82.4326	79.2187	80.786	82.3184	81.995	87.8367
1177	0.925	198.946	97.4976	76.8095	76.1402	81.1986	46.8058	8.58039	68.1809	12.004	78.2541	66.0615	99.1027	54.8067	8.34875	54.3642	107.186	114.933	80.3593	103.74	96.4095	69.9766	94.7935	107.277	79.0396	97.1488
1178	16.232	188.948	94.4993	78.4948	65.9979	74.7068	77.191	92.8323	93.9447	128.881	87.4005	80.6519	77.2165	77.7148	92.8014	86.4894	79.6993	81.0495	87.2099	81.5721	101.844	92.2437	85.1009	77.7682	75.6102	77.8578
1179	16.464	454.792	114.252	87.9805	44.1097	79.6455	75.8506	88.0961	85.0972	110.764	104.149	85.9671	93.8024	93.7307	119.664	118.715	119.29	102.498	97.7996	98.3958	87.5429	78.106	98.6981	80.2936	83.2737	50.799
1180	1.93	663.162	9.72067	64.9977	30.1603	32.2138	19.1855	25.1137	21.1943	25.4188	22.4778	26.8975	11.2479	10.4267	34.2083	46.881	39.3351	43.0876	29.4646	31.5866	31.8126	33.753	32.3628	34.4442	33.3669	36.2623
1181	1.181	100.014	130.576	45.5151	52.6156	88.401	80.8248	70.7188	82.6924	92.6714	48.4771	79.5788	62.9162	55.7913	104.315	112.339	45.0483	52.5523	63.4622	66.3655	61.4579	72.1103	86.1429	69.2614	77.5597	71.002
1182	7.827	1026.57	15.6487	10.8511	22.4593	13.1559	9.0551	10.2753	25.8739	21.6587	60.4789	63.4639	48.297	37.7019	17.6666	30.3094	63.6912	30.2233	53.3853	47.9363	51.2865	49.3524	55.1749	49.5406	42.4146	38.0467
1183	9.409	549.303	94.5054	66.3873	76.2809	58.9817	41.6139	119.266	85.995	54.2777	71.8553	56.6559	67.2781	63.5127	68.8807	73.1009	83.0804	67.2709	91.2097	101.506	97.1821	96.2522	92.4255	75.9841	57.1016	68.8236
1184	11.33	162.919	18.1681	7.98268	6.9018	7.14515	5.92069	3.91831	20.2446	13.7335	8.77726	14.2285	10.6813	6.18639	7.63066	18.2911	33.407	10.8042	34.2095	42.1328	74.2808	104.956	34.0226	10.9949	9.93543	11.1995
1185	10.378	425.154	17.4137	18.2724	18.5718	23.2518	15.2716	13.414	21.3444	38.0325	39.695	51.3665	31.2301	25.9401	21.1557	37.5973	68.2569	39.2561	67.2774	91.3704	90.5789	104.717	78.4384	46.9288	35.6012	36.292
1186	1.005	767.112	129.709	65.7734	60.2623	90.6748	55.2731	72.9878	71.0996	6.38989	78.291	65.3127	82.5851	85.6188	83.3697	91.4137	25.46	71.8344	73.046	47.1847	52.9621	72.1826	63.8646	63.6408	49.5602	79.0064
1187	7.288	520.284	11.7672	0.278409	0.271798	0.304063	1.93964	8.85063	22.4646	43.7328	0.342382	0.785592	59.6797	105.664	0.365854	0.385179	0.960774	0.395251	13.0063	13.1803	13.5754	13.3866	13.7385	14.6252	13.8919	13.4689
1188	0.917	209.992	55.5809	82.8096	33.0045	35.1968	26.8055	7.09627	38.4903	25.8421	29.1622	47.9741	46.6236	64.5487	19.4105	65.4985	121.404	69.2985	30.0502	28.3255	24.7371	32.2631	44.3829	31.7525	23.8251	36.5856
1189	8.463	821.525	13.1386	26.9404	12.9832	18.5191	14.8873	13.3895	16.3452	7.67678	11.3152	13.0011	8.63007	9.60104	10.5645	10.8497	8.62649	9.72382	26.7834	30.265	30.165	40.5146	35.2046	34.7858	16.7403	11.3969
1190	8.37	320.234	31.3196	46.2769	65.3863	28.4017	92.5539	10.1367	25.4197	35.0608	25.307	21.9106	16.314	14.3883	9.75094	26.555	69.9932	20.1564	35.597	40.4677	44.5789	39.5995	38.0085	36.4739	40.143	37.6334
1191	16.436	425.79	104.544	83.2629	71.5653	78.359	90.3682	98.9537	82.4008	118.765	97.2242	80.1461	85.4952	82.0759	102.202	120.314	106.036	103.129	98.1122	89.1967	85.301	88.479	90.0612	90.878	84.1226	83.5305
1192	1.435	447.06	88.4643	47.319	69.0087	98.1922	49.5224	69.4809	70.3635	22.3874	47.786	66.8623	36.7219	42.7446	67.4318	58.3818	35.6174	51.1171	46.4496	49.899	47.778	48.4382	48.1283	45.7979	49.21	52.1376
1193	1.379	161.067	57.0476	27.686	32.1233	50.3967	52.8846	69.5187	67.8855	71.1878	84.4984	80.9635	76.4822	82.4121	82.635	78.2422	84.6143	69.094	58.6948	62.1082	60.5986	58.6471	62.2242	65.6476	68.9914	68.8037
1194	10.732	469.188	19.002	14.2956	16.1238	18.7224	19.8996	19.9642	21.3715	29.4549	33.2713	36.7448	26.4244	36.3146	22.8222	36.388	85.8395	40.2597	84.1036	78.4126	95.8229	103.06	62.6098	53.8841	40.8664	39.5321
1195	16.454	162.89	113.858	86.3899	81.5043	83.842	90.7112	114.456	96.3854	127.193	105.687	95.6411	94.1785	95.8034	124.633	117.692	110.817	120.513	88.0148	97.6915	90.4627	91.8589	98.5086	101.551	90.5975	97.9704
1196	6.702	630.338	6.87997	0.470071	8.92023	5.23448	23.7695	9.4276	11.4496	11.201	0.578759	23.744	16.2646	51.6526	30.3429	22.4744	28.1671	46.1087	24.908	24.4753	24.4007	24.7987	24.3465	26.6238	22.2173	25.5692
1197	16.428	216.886	100.44	53.729	78.3175	32.2114	83.7472	83.1588	92.581	102.413	40.4328	95.8005	36.8899	37.2953	92.2723	111.042	100.291	120.164	36.8116	34.9033	80.2216	67.3163	36.5881	41.9651	66.7285	102.878
1198	10.124	430.179	36.8881	29.6564	38.512	19.2784	15.0955	10.4038	26.0711	38.8213	34.4524	41.8134	28.8685	15.2349	25.5988	46.2393	53.7714	90.0053	31.9318	33.0023	30.149	40.6245	37.716	41.1825	51.935	60.2828
1199	2.56	260.136	53.2155	24.8878	90.629	25.94	45.3469	31.0083	36.6415	22.9361	53.0561	44.2007	52.5934	63.0568	33.3877	16.0456	20.2493	26.7191	33.0663	35.3506	34.0842	38.6186	38.2001	38.0504	44.1126	41.4787
1200	10.167	751.479	6.72319	3.97041	10.218	7.8988	5.63555	5.63817	16.1294	32.7881	25.0672	34.7048	16.4193	15.1279	7.62058	24.7661	67.6046	23.6722	31.0523	36.9384	27.5196	30.1369	30.5553	37.0858	38.1708	46.746
1201	16.307	297.75	102.629	86.3595	78.5128	80.5239	90.9441	100.711	77.0651	123.248	70.8972	90.0641	89.3505	89.9691	100.836	97.0771	90.2432	115.009	97.1321	92.24	95.8913	92.1369	92.9215	96.1681	77.5447	89.422
1202	9.706	564.358	3.42462	11.9383	14.3435	14.0527	7.57649	3.69817	14.3978	28.4457	19.3649	32.8639	9.50315	6.30113	7.72612	9.95348	71.4555	12.5139	30.2579	20.3024	26.7229	25.2634	23.2599	23.1533	23.779	22.9918
1203	1.033	364.534	13.1563	90.5131	52.0587	97.0533	89.7105	33.2826	24.243	15.3758	17.2745	19.8617	12.8318	10.8376	63.5398	95.6388	41.2603	37.9513	35.0098	27.4348	33.0629	33.3717	26.1157	36.0957	34.3145	39.1562
1204	1.484	188.115	43.0538	16.4514	42.6651	37.5415	84.6447	74.9504	104.446	72.328	50.8344	71.6019	43.308	36.8547	35.1448	29.7709	35.2683	43.473	43.8865	43.6835	39.4076	46.8503	45.485	59.5027	46.613	50.5007
1205	0.899	687.147	27.5482	29.2953	31.2495	61.0213	63.3447	122.703	74.1383	75.3976	63.1476	39.1344	51.1574	74.1202	83.1266	80.6291	64.4365	59.8596	34.9693	47.398	31.8333	40.0606	43.9158	38.9096	36.981	41.4364
1206	8.152	304.239	10.6302	11.1123	7.28104	12.7951	9.19675	8.96216	18.0282	20.9561	15.5979	45.2448	18.9424	11.58	12.906	13.2887	82.8103	24.5354	30.2432	38.2845	36.7643	31.4504	37.8693	33.0445	29.9007	30.143
1207	8.432	948.614	66.5958	93.2331	85.3643	79.552	31.7511	121.853	103.321	39.5682	46.6	58.054	49.7364	64.3105	45.9341	72.8665	63.2608	44.0048	44.1381	54.5848	54.8707	59.0488	71.4928	73.6851	56.4214	60.8047
1208	0.9	427.041	69.0488	45.5995	76.48	90.9386	62.5565	42.7098	74.8361	40.9169	82.116	102.65	86.0368	97.8072	52.0865	91.513	77.2946	55.899	78.6348	89.2716	90.9569	64.459	82.143	91.7292	91.6813	87.688
1209	9.372	351.276	2.05672	8.30806	2.19679	8.70771	5.48018	3.51985	6.52033	12.1088	11.902	17.8809	7.94126	6.28274	8.34715	17.8302	46.3495	14.4919	21.3354	19.9676	21.0694	20.9649	20.2577	22.4535	19.6633	20.7622
1210	10.604	115.939	17.0068	26.0885	15.6492	20.5064	19.9471	27.8711	20.3076	84.6007	31.9349	30.495	26.4744	20.9414	21.9801	32.031	81.4893	30.7865	57.5353	63.0687	76.4653	91.9421	76.3632	35.7601	37.9146	40.4732
1211	7.392	294.186	1.48451	2.54721	4.41387	1.30004	2.74651	1.0777	1.86613	0.494733	0.37748	0.459488	1.73799	1.04034	0.383486	1.17232	1.05295	0.406724	5.91379	6.88163	6.85521	7.01701	7.15797	7.21378	6.06912	6.90637
1212	1.244	188.115	18.2263	8.1074	42.2251	5.18934	89.7022	75.2003	103.209	95.2199	10.9155	71.5394	7.22949	29.6654	26.4722	6.51892	24.5571	6.9852	5.59853	8.9729	8.02837	56.3517	11.5801	9.93235	11.7153	7.49873
1213	16.224	829.574	9.13702	9.95268	14.6478	21.8649	7.70771	5.3249	22.3434	88.0049	26.3795	9.36853	14.2229	39.8489	73.089	122.427	78.8194	82.2503	2.10142	2.74864	2.82288	2.47898	2.40994	13.0721	67.3551	23.8626
1214	2.647	297.089	72.0031	26.2813	55.5127	45.6883	58.1473	58.0304	62.1869	18.6552	111.678	77.1246	89.2031	93.7798	51.5196	42.3929	28.0415	85.0888	53.2844	53.6595	54.2333	51.8024	60.2559	59.4566	52.9466	57.6664
1215	1.154	246.12	9.41935	8.11083	39.4821	11.1431	10.0619	11.4627	16.5744	54.2777	11.8466	13.6042	6.7924	14.3531	12.2209	5.24514	16.4323	4.73224	8.90033	12.0193	12.7578	14.2404	15.0672	14.9561	10.5828	13.586
1216	8.488	400.228	2.21509	1.30683	1.61379	1.2136	0.942067	1.83854	1.9414	1.3802	1.01992	0.997775	1.0475	1.42294	2.26384	1.58379	1.69212	2.2311	6.20037	7.24707	6.79424	7.09441	6.14258	7.1121	6.31239	5.80089
1217	9.57	436.258	37.7923	39.0292	46.0219	44.3689	46.6488	40.1146	51.0312	74.6418	66.0343	64.794	60.0002	57.3908	46.6195	47.2039	85.1801	71.6509	82.3826	92.0316	85.9707	96.7522	95.0997	73.9364	54.8311	63.407
1218	7.633	316.26	35.0869	36.6245	28.1674	38.7093	80.1415	52.912	64.6286	97.7981	41.8092	44.4528	55.0704	40.7753	33.6919	58.3172	73.1688	43.4429	61.4299	58.3567	59.9035	58.6922	57.3814	58.243	49.9493	54.9327
1219	2.667	228.146	3.58187	4.90255	4.81246	4.31405	9.60609	12.1941	71.347	110.847	8.77201	71.7985	59.309	5.33017	10.9741	10.2591	69.2884	3.67113	4.72939	70.7594	74.4997	72.3324	6.04707	70.3211	71.6964	6.2418
1220	0.831	195.952	26.5504	53.9263	44.924	24.529	41.7419	50.7658	40.4566	20.9975	28.098	62.7171	23.5839	31.6824	72.5594	54.1635	81.8419	61.6698	58.1779	54.7086	44.1074	58.2941	61.1851	60.9467	52.1694	65.631
1221	1.6	366.141	89.3279	58.0413	46.0512	65.8278	84.2301	81.1121	86.3909	68.9817	78.5696	60.0523	47.1262	65.6821	58.1165	107.124	52.1088	100.099	64.9841	76.9924	71.714	74.5218	69.8288	72.6533	70.1931	77.0611
1222	0.967	372.089	71.8121	34.1898	36.8902	39.2006	56.3186	107.02	57.2856	3.03612	57.4718	31.4753	23.3953	38.0974	126.639	97.5902	96.589	41.7008	22.0412	26.5791	37.9319	25.4217	29.9742	23.4604	24.9726	18.6882
1223	0.087	164.934	100.158	64.8695	27.0163	67.6567	86.831	80.2161	101.738	94.3132	35.7818	31.2553	30.4054	65.6524	87.3562	97.1847	78.8113	34.5964	33.0156	74.4897	27.5141	29.574	28.1715	94.6305	64.8582	101.956
1224	16.299	226.903	53.1089	42.979	70.7032	53.6868	43.7108	108.229	54.314	124.313	50.7377	58.2958	50.8812	58.8496	112.646	131.011	57.5902	58.874	43.6595	90.0405	39.1771	54.2049	40.8152	40.7333	43.5814	85.7967
1225	13.982	820.522	50.5803	67.9477	87.7636	25.0811	86.4805	101.346	91.9384	38.9753	71.596	51.9465	80.3587	67.4498	27.6975	27.3664	90.7344	27.1394	0.482932	0.462978	41.2583	34.0369	42.8329	67.574	25.6023	35.4735
1226	5.657	538.295	10.9022	0.641207	0.94624	0.311952	12.5324	10.5975	24.0814	30.649	0.633426	0.972064	8.00937	100.295	1.36375	1.36543	2.45727	1.04319	11.5143	10.1614	10.8985	14.084	9.6467	11.9159	10.1445	13.8375
1227	9.607	278.223	7.31596	3.3036	2.15141	7.58902	8.3914	2.78945	7.78939	12.0434	20.6914	18.7766	11.8145	3.37199	6.66262	3.6811	9.59175	14.4227	6.36278	27.1746	21.3634	7.54463	28.7261	6.73612	5.94306	7.64791
1228	0.928	218.054	21.6541	11.933	15.7153	2.12835	12.909	2.48791	9.67777	9.82573	53.7965	53.3958	96.5776	63.127	10.4949	8.01816	25.0405	27.7382	26.7551	27.9887	30.3965	28.7786	23.9339	22.961	26.5889	22.0482
1229	8.739	624.325	7.74175	85.3096	71.5415	92.328	30.2424	67.7215	52.1865	32.0241	5.77362	6.9872	12.0243	12.2964	4.15598	5.77302	8.90089	8.68753	30.3076	36.3768	31.8824	31.4052	29.7949	24.469	23.008	25.1331
1230	7.401	522.3	0.73102	0.381878	0.357186	0.462084	5.4746	2.88845	8.14663	17.1268	0.432324	0.459876	15.3501	98.5125	0.439203	0.491048	1.23364	1.19216	6.97558	8.31339	7.76153	8.38843	8.36914	9.24215	7.67936	7.98582
1231	1.656	246.12	15.1626	35.6334	16.2674	41.1016	100.396	29.4727	36.7756	63.0069	55.2629	59.4668	64.1783	41.7812	40.0673	49.2411	44.1345	48.2481	38.3125	37.819	36.7781	40.4424	42.0234	39.8225	41.4485	41.7874
1232	9.931	561.335	114.74	77.3013	83.4201	71.9606	64.8963	95.0279	76.035	42.1115	84.1452	66.9706	73.0462	82.4796	95.3275	91.886	66.7036	89.2013	67.0144	93.6596	74.7862	79.4242	83.4629	77.7251	74.9754	71.4466
1233	8.4	998.629	25.0799	22.3632	33.857	28.2245	20.4935	36.4942	42.5653	36.0765	53.0969	65.8564	72.9996	56.8019	27.8423	38.4159	101.637	41.6632	61.8286	68.6873	61.5174	67.8676	60.4464	57.7012	45.14	46.0596
1234	0.96	163.054	15.3824	43.6613	11.182	13.5403	19.1431	57.1073	19.693	89.1819	37.9195	12.7178	15.1222	24.316	54.8828	39.1328	22.6747	74.8455	65.2769	70.3777	23.2888	17.1728	37.3783	84.1405	78.3442	87.2444
1235	1.145	172.083	34.0459	40.834	31.7166	39.4542	51.3109	44.1918	40.024	139.677	45.2467	34.7209	36.6416	26.1392	53.9289	42.1814	32.6255	35.124	32.9031	34.5328	42.7248	36.418	34.5005	46.1097	69.256	38.5764
1236	0.08	263.865	105.287	78.5129	73.7972	74.0617	85.8127	102.317	78.5294	123.684	98.744	93.1834	80.0295	88.7291	107.589	109.491	97.3858	98.2133	91.4533	91.9887	86.8522	94.2376	85.7269	88.6319	84.8198	86.3172
1237	7.72	385.228	10.9289	21.0482	11.434	20.1149	10.5363	20.2624	15.9047	26.632	24.5073	14.3956	14.7541	22.6506	19.4946	45.2115	61.746	41.7926	34.5378	30.106	34.0527	25.9795	37.2265	36.4701	26.2135	34.5501
1238	0.87	309.104	72.8202	53.5158	40.1353	66.7399	71.4122	82.4281	70.0973	97.4788	55.1809	61.0628	39.2064	47.9689	100.714	97.8012	59.3037	70.1272	73.1059	72.456	67.4173	66.3388	79.0458	54.401	47.2673	79.4358
1239	16.423	316.832	111.456	84.8101	75.5317	81.3888	84.5338	102.137	89.3865	124.516	94.9555	87.4702	89.1851	75.6582	109.92	113.544	102.999	103.265	82.3984	88.7563	90.8958	79.6923	91.4079	93.6185	84.081	85.5816
1240	0.962	167.035	67.5038	27.8798	34.1023	40.4246	54.7752	83.1079	71.7537	24.2116	11.2855	13.0427	14.1324	40.4581	34.0333	44.1612	34.0637	33.029	72.6985	62.8296	92.6796	87.2691	73.668	84.6747	82.8061	67.4363
1241	16.362	216.875	67.7318	60.5607	45.0636	75.1941	70.8211	83.9423	50.8968	113.648	99.8848	70.481	70.5072	59.1866	107.785	90.5198	76.3199	102.099	85.05	86.7868	81.5861	64.082	60.9576	94.4029	75.2196	74.5925
1242	16.234	829.579	74.4406	83.3402	50.8701	23.6822	45.9105	69.3996	50.0578	87.4144	68.8458	57.4893	55.7289	53.0633	73.3594	33.8983	78.8194	4.59978	10.6333	2.34022	3.00204	2.07008	2.34086	1.93805	57.5782	71.5352
1243	0.828	326.131	80.2323	30.715	40.925	53.9279	62.0555	115.483	86.5733	54.001	74.6123	93.2568	66.6831	32.2619	84.8064	61.3224	40.1347	52.4149	51.0509	53.1918	58.3642	54.2679	67.8986	56.5451	54.3215	63.4939
1244	4.98	513.274	19.6418	12.7835	65.2806	11.8773	61.6514	28.3465	27.7239	18.455	30.0281	37.0332	30.4487	47.3064	77.2784	52.4581	40.7352	8.10645	42.4911	41.1957	39.6019	41.0976	42.1513	40.8379	38.1802	45.4578
1245	7.816	837.457	2.79476	0.961738	3.07101	1.43355	1.13492	1.21751	2.33174	1.71621	2.84652	3.50834	1.74028	2.5814	2.39817	2.81821	4.15396	1.79602	5.32074	5.43598	7.36185	7.16009	8.88722	7.56043	4.27867	5.61256
1246	9.439	438.252	11.0674	14.0053	12.1936	12.5249	8.4396	3.47271	18.2059	26.3092	10.4359	21.7457	10.549	7.99192	9.56224	12.4918	47.3393	14.2104	22.0972	23.8406	30.3531	30.897	34.5548	22.5209	19.522	28.4291
1247	16.234	852.568	6.34128	10.3916	8.40398	8.22221	7.85472	73.0939	41.0447	15.7488	14.6982	14.3399	21.9415	26.1141	96.3741	54.6039	101.097	82.7232	1.86841	2.44385	2.50986	42.1449	89.6614	27.0265	3.05346	6.68498
1248	0.847	103.061	48.3108	80.8689	52.5189	55.5861	62.2357	63.4356	53.201	81.9299	65.2147	62.2477	27.2795	37.451	83.686	76.7984	60.5255	106.354	50.258	65.0877	46.1626	69.2545	86.8472	75.292	55.706	92.3309
1249	16.241	801.549	16.3602	21.2354	38.6181	36.9893	17.1965	68.7905	48.2216	137.885	47.1248	52.8353	38.6217	51.2831	57.8526	54.0794	98.4564	81.8208	1.65413	2.16358	2.22201	1.95132	20.2451	69.1771	17.8752	27.5309
1250	10.313	517.133	1.24057	0.976965	2.35704	2.33436	0.700461	0.847328	2.89087	4.38223	4.36718	7.31415	2.64734	4.54392	1.348	3.14694	11.8164	5.21298	39.8737	40.3884	63.8917	95.0013	47.9972	15.1109	4.59779	5.77953
1251	6.559	200.176	89.6737	85.0088	71.6268	73.2756	78.3187	79.1803	92.5852	82.2757	82.4449	87.1775	90.2245	89.8956	83.3246	100.702	85.983	97.2134	74.9245	85.6107	79.854	81.1548	85.8507	86.3869	82.0837	89.4694
1252	0.843	218.053	44.1308	6.77903	12.1762	3.81501	30.1001	35.3801	39.3087	62.1359	105.836	63.7962	78.7809	61.9753	50.0804	33.5813	14.0441	28.8909	73.3724	35.2198	59.8059	76.4685	28.7076	49.2723	72.0709	24.568
1253	4.109	288.618	38.7819	9.66254	24.0892	5.78968	22.3176	80.774	66.9302	30.2228	4.69057	7.75584	93.7848	63.8773	3.99155	5.44997	5.84695	4.90708	21.3571	26.6175	26.0839	27.0669	26.5098	24.0452	28.289	25.7097
1254	3.234	349.093	116.976	76.0334	43.4807	41.0876	78.6131	24.9422	52.3033	15.0711	18.3613	84.1991	24.982	75.5237	85.0883	41.5646	53.0484	69.5089	52.6058	54.1379	54.2209	55.412	55.9782	58.2119	58.8415	61.5781
1255	8.655	256.239	81.3651	79.1962	60.7045	67.9785	51.9	86.4563	86.5209	76.6268	82.2007	73.619	72.19	72.9059	72.7214	99.6593	73.0663	72.8164	74.8894	93.4282	78.6353	84.7003	81.3905	78.7347	63.705	79.3714
1256	0.91	245.072	44.914	72.2771	63.3764	60.473	40.5287	26.5346	48.405	68.3439	65.0543	54.9526	45.5506	64.2858	23.1042	27.8279	72.3558	51.0109	69.9532	64.5466	59.2311	74.3009	56.1041	84.2447	63.5215	71.5307
1257	0.878	230.089	24.4348	58.7712	25.8782	31.5461	44.669	43.5166	46.1052	75.1009	43.3195	37.2119	51.4363	19.1609	60.7809	46.1843	65.9502	51.427	39.7106	42.7588	46.8357	31.8063	43.3499	37.8738	47.6056	28.6547
1258	5.527	245.144	54.8149	41.6155	30.3584	55.82	31.4313	41.7079	83.8045	40.2255	37.6895	28.9626	29.3396	27.382	29.7451	53.6341	34.127	41.9027	50.5484	52.8132	52.2565	50.5349	55.4456	55.7662	54.8452	58.5744
1259	0.915	579.093	69.6034	57.5853	70.1979	61.3129	46.4498	32.1486	55.8243	40.2076	64.2303	14.2702	61.9884	74.3463	40.1826	77.0612	69.9993	80.1696	36.4016	56.2957	90.0788	58.955	59.0561	63.7326	27.5581	36.7177
1260	10.581	451.169	66.0945	47.2489	82.5917	43.7287	50.2504	28.0785	34.2758	31.5816	77.9116	75.0668	38.1079	47.1618	55.1112	90.3326	52.1319	65.3959	59.9506	65.2208	58.7318	63.4806	73.0322	56.6465	50.5808	46.0211
1261	7.217	312.229	3.93152	3.54176	4.79763	4.90495	5.53884	2.17063	5.13186	5.45671	7.81274	10.0652	6.14888	5.7206	6.12955	13.348	45.2451	9.9278	25.4755	20.7984	22.991	26.2982	12.1341	11.4528	26.6465	12.5596
1262	1.495	252.11	33.6089	36.3327	82.5639	30.4849	89.4367	76.8788	56.7529	48.8533	58.3559	42.1084	46.0943	61.5587	56.6812	32.6605	14.0334	32.7898	34.8229	37.0933	35.1086	31.5563	34.9484	34.6774	35.2155	41.0274
1263	0.846	257.056	12.5063	27.4859	3.79097	10.7037	5.84659	13.2871	18.4042	28.6818	13.549	11.1398	15.5895	10.8325	14.7357	18.5905	30.0835	14.9026	19.9801	19.906	15.2492	14.7134	15.2694	22.1811	21.5079	20.4421
1264	0.903	364.086	40.5497	65.5095	14.968	27.4697	63.4768	26.3188	33.5614	48.2497	52.4238	38.1124	14.2567	21.2368	88.628	122.881	47.2796	42.1552	7.85391	15.2292	10.8784	26.019	37.4687	10.5379	18.7765	28.7378
1265	0.882	152.033	40.5497	65.5095	14.968	27.4697	63.4768	26.3188	33.5614	48.2497	52.4238	14.9891	14.2567	21.2368	88.628	122.881	47.2796	42.1552	7.85391	15.2292	10.8784	26.019	37.4687	10.5379	18.7765	28.7378
1266	5.247	513.274	19.0282	79.3821	82.3503	77.7317	61.3289	12.9839	16.4712	17.6672	38.5308	29.3121	57.3977	90.1735	109.018	73.2905	17.2694	43.0736	57.8978	59.2381	49.3869	59.2814	47.9523	34.8071	50.9384	57.9711
1267	16.232	884.538	35.1524	34.615	59.1277	71.3744	47.4245	63.2134	87.998	103.74	76.2613	67.6512	63.8254	59.695	80.3787	61.1599	71.5115	78.9435	2.64768	1.8342	1.83816	1.92074	86.155	94.2949	45.8595	68.0197
1268	7.158	368.195	95.538	89.665	75.2425	77.7026	68.1024	62.8769	80.2804	64.1325	85.4741	89.9114	87.7302	90.0069	73.1177	84.2984	80.6189	98.5577	82.0612	82.8335	81.3697	83.2618	88.3291	86.0856	81.4466	86.6315
1269	8.005	1020.61	32.7616	48.6626	45.6516	69.4211	53.377	48.3815	66.1871	70.4802	44.9021	58.7691	55.748	47.5983	43.9087	44.5175	78.1075	58.9311	49.3875	48.8821	58.4048	66.5795	59.1047	67.5664	52.8354	61.9284
1270	8.918	463.305	102.964	62.3423	81.2412	37.22	55.1511	46.7595	68.8203	85.6489	30.8928	39.9748	24.0434	20.2334	30.053	19.6441	41.6282	27.4133	47.2345	54.0193	51.4019	56.9778	55.7068	50.3691	44.0295	48.2821
1271	0.884	449.049	105.13	65.4292	44.7516	48.3098	61.5921	52.5242	38.9172	29.2556	102.356	28.9952	47.4892	46.1856	111.257	109.979	11.6038	98.1598	47.3696	38.6171	46.7769	34.6502	46.6929	53.2257	46.1411	54.5854
1272	0.929	103.061	10.854	47.4857	17.2826	22.3349	23.842	10.332	26.6299	21.6631	16.6444	50.1607	35.6916	19.1015	10.233	16.7209	52.0717	51.7469	47.3227	43.1467	41.3068	70.5247	90.983	92.8718	35.5892	73.506
1273	4.272	318.112	2.6943	9.50322	4.6759	5.42602	6.25697	110.462	61.4656	3.59605	4.85989	1.94248	4.2554	2.67643	6.25132	5.56158	1.20984	2.45017	8.59385	14.6158	5.38391	9.54093	12.6135	6.42953	11.2972	9.67988
1274	8.509	394.178	13.5469	10.8466	11.3962	8.34004	16.3271	11.7932	10.6025	14.0047	9.97775	8.6271	6.60211	7.93636	12.2188	10.8999	11.1319	10.7419	20.474	26.9741	22.6086	23.3709	22.147	19.2596	14.4243	18.5861
1275	10.46	542.374	13.6052	26.0868	34.9106	31.8273	30.0055	30.9145	30.0852	19.3145	101.886	46.9669	63.8673	46.1752	24.7034	49.022	36.1058	48.7184	34.6673	31.8493	29.5909	34.6791	31.8539	34.7971	33.6218	33.644
1276	5.957	534.317	4.29895	13.2661	30.894	18.4039	20.6093	2.05498	2.92134	1.67413	0.913341	83.0946	2.68537	1.32728	66.5805	41.4927	38.6781	26.9813	27.5451	27.6234	24.3625	28.6397	26.8221	26.6265	27.1542	27.7467
1277	16.419	407.801	107.8	74.1844	54.8999	58.9453	68.1781	74.4178	92.8652	71.1352	69.6747	67.8485	77.6894	66.4615	87.3987	89.8368	74.7709	61.8049	76.1916	66.8094	58.8135	72.7354	83.2171	87.0696	86.5481	62.6771
1278	4.387	368.128	25.7897	88.7744	35.6622	73.6094	0.402888	10.7337	14.5072	0.216227	0.214476	0.769636	0.358094	21.329	9.64194	15.0563	8.3877	4.79499	15.9773	16.5609	16.4492	16.6213	19.1918	17.9265	18.2318	18.0382
1279	10.732	172.917	9.58951	10.3252	8.20827	9.73656	10.6558	14.3789	11.7534	20.316	22.2153	31.3739	11.8604	26.2209	27.5372	24.5989	65.2798	18.6663	83.0608	67.5019	87.7761	76.03	45.5987	47.5127	28.1742	36.4019
1280	3.792	238.047	6.39674	88.4785	15.4483	63.6155	31.4598	5.16364	5.44292	1.38931	12.7174	2.90305	3.11791	2.81018	11.1806	1.15257	5.47432	6.27975	12.3238	12.7023	11.9012	12.2284	12.8277	14.0485	13.4858	13.5335
1281	0.9	130.024	33.2672	51.8599	56.7779	69.9981	47.2931	41.1218	54.4753	92.4217	70.9308	71.0417	68.2175	47.3912	83.7622	65.0626	74.7443	53.2854	45.9859	52.3115	64.6723	41.6404	71.3171	72.3979	44.8984	69.1528
1282	3.813	381.181	5.81431	53.1501	7.46886	25.7613	37.1982	109.409	69.9839	11.0588	14.8155	10.8618	26.2356	10.8804	8.15153	3.89725	11.0555	11.4601	22.3826	23.8032	23.4137	20.8483	22.9216	23.0277	22.2912	22.9912
1283	3.791	122.035	7.03318	88.2938	17.6532	65.6644	34.088	4.09314	5.44399	1.91124	11.6493	8.36126	2.21319	2.00601	11.2595	9.95112	4.91067	5.35363	12.4833	11.7005	11.399	19.1222	11.354	12.5287	12.6416	18.4692
1284	16.469	311.871	64.0839	63.6131	47.927	51.1311	57.6253	67.8395	57.1617	78.5804	64.5969	73.0349	69.3953	54.7967	70.2999	77.67	69.1905	61.3901	62.1493	56.4176	64.1954	90.5244	77.9711	61.1378	58.0123	58.7776
1285	13.981	130.981	69.6594	70.1196	65.5463	55.0721	39.7734	73.6995	59.326	66.7071	73.2621	60.6554	71.7586	82.6302	49.6052	37.3558	50.5503	51.7268	81.1874	85.686	84.0879	90.4711	71.3034	70.2966	49.4993	66.3819
1286	9.482	414.252	14.0405	10.6656	20.1302	18.2209	18.1524	9.91557	31.8135	65.7555	16.7332	39.8493	21.6801	18.9316	13.579	22.4593	69.4328	25.8529	39.1336	38.5524	39.4486	37.4989	36.559	34.4192	31.0038	32.6425
1287	0.822	133.952	53.3709	67.644	38.9727	52.1252	32.0113	40.409	48.6726	67.7936	42.2059	58.5584	36.0972	44.9613	53.163	100.781	72.6616	34.5049	38.0333	52.2207	44.8127	50.1949	32.7987	52.7778	45.8533	35.2001
1288	5.625	567.282	110.89	29.6747	51.3573	0.469814	93.0091	95.7489	84.0279	21.5458	20.4705	52.902	83.6807	69.1802	79.9157	65.2872	35.0249	5.87356	50.9282	56.7059	56.4283	54.6004	55.7592	58.3057	50.0977	53.6688
1289	8.086	603.308	40.6726	84.3439	45.0499	73.0324	47.8724	27.8094	55.5081	78.8393	55.8928	58.4279	57.1282	47.9486	45.6864	70.7242	76.8761	45.6937	65.0041	70.2165	71.0762	72.2909	61.3029	77.3783	62.5098	55.1549
1290	6.647	419.183	61.3539	71.5912	64.3498	59.6134	49.6271	43.8312	60.2465	36.2095	71.0669	62.8816	61.9875	71.2855	55.6126	117.911	55.4051	90.542	66.8952	65.6165	67.0002	65.5552	69.8937	69.2174	64.1828	69.5722
1291	10.746	443.269	18.3505	15.2784	26.5515	29.7313	47.8492	36.9364	52.5837	31.755	19.6742	20.6191	31.4027	20.1617	12.9427	17.1032	31.7795	30.1816	36.1228	39.6839	44.6675	40.6834	42.4493	44.6627	43.4453	42.3989
1292	0.842	188.044	11.4669	11.1843	7.74245	9.6366	14.6999	20.2023	17.5955	24.7552	99.4673	36.3424	79.4659	21.3174	29.8172	31.954	17.4208	23.5136	14.549	19.3717	16.3258	16.7449	16.8414	18.9167	19.2689	14.1495
1293	7.893	184.017	5.17918	5.3461	3.5157	5.34526	6.81898	4.84154	5.51672	5.18082	2.88355	2.72781	2.29329	3.61986	6.28493	4.84939	3.7573	3.62257	7.02731	6.84734	7.64026	6.55158	6.10844	7.07361	6.91794	9.03225
1294	0.871	144.052	26.8177	39.9268	15.3792	30.5615	42.6861	34.8492	46.8336	65.0628	32.1337	44.3153	29.595	36.0264	48.801	40.4026	68.4391	26.5782	42.8504	44.552	46.0729	46.0598	52.2855	49.1086	46.0101	50.5395
1295	8.625	680.096	20.0983	8.90225	4.52162	78.1813	50.2249	12.7986	13.4758	2.34269	2.06297	24.1672	1.9642	2.06621	19.6246	116.962	2.0986	5.01895	8.3103	7.25484	9.18441	7.88389	8.50543	7.15191	7.43748	7.06317
1296	3.797	207.088	30.7001	0.74695	6.11372	0.873144	68.3759	18.6174	29.2644	38.1591	0.955759	54.109	67.2632	39.622	41.5225	116.842	41.174	2.22927	33.3772	33.2951	30.4643	32.4158	32.5191	33.1771	35.2456	35.3241
1297	4.029	217.13	2.9396	8.36908	2.47348	8.58099	8.723	0.806059	8.45646	20.2125	3.67323	15.9933	7.21201	2.46917	6.18169	13.8862	42.3152	7.7287	12.2501	12.7897	15.8363	12.8665	13.1902	16.7787	12.8509	13.6168
1298	0.898	90.0533	62.8057	16.6217	51.8234	7.8446	30.7913	92.3841	62.822	47.6018	26.6389	67.226	71.8708	65.59	15.282	17.7179	30.0776	48.4348	43.2765	46.6577	43.4976	25.0621	24.5333	30.2278	37.0198	50.5307
1299	0.779	334.066	54.6193	43.6181	52.2505	43.2694	45.9441	69.6201	71.7175	92.9619	49.7006	61.5188	69.4808	60.9248	112.818	69.4973	52.2642	66.0845	51.3819	56.864	53.6105	51.3749	52.1671	51.1884	58.4308	50.2804
1300	4.663	366.239	42.0229	44.1968	78.1975	46.0598	41.4007	23.6204	24.919	4.51253	10.6816	22.0084	7.81555	18.6586	34.9121	50.0085	23.8999	66.9024	35.114	41.3258	33.0117	36.1214	35.2322	33.8719	40.8073	35.9678
1301	9.849	474.169	28.9821	34.0848	26.7996	29.2595	21.2185	16.3911	24.404	43.9933	46.7011	46.1434	28.7772	26.2883	33.706	35.7103	52.2196	32.7504	83.9439	81.0721	73.4689	67.2853	55.2856	45.4613	35.6973	42.6025
1302	10.732	133.929	19.3386	17.3304	20.0298	22.1028	20.5408	20.937	23.2437	32.7125	44.2702	40.4956	20.5323	37.0193	22.4543	34.9904	50.7109	34.5422	39.8241	40.1905	53.0621	35.0744	34.8946	38.2431	42.5254	49.6831
1303	7.246	338.245	15.8839	35.4777	15.965	25.5975	39.4267	14.0509	32.9422	54.5986	22.1404	38.4164	27.8662	15.0851	21.8202	42.6542	67.0305	27.6778	35.7248	34.4769	37.8487	33.1952	35.217	36.4701	36.4599	36.2923
1304	2.914	274.014	9.05146	21.8194	12.8959	83.8553	68.2051	21.2182	21.9976	10.237	27.0024	37.1004	31.5428	23.4839	30.6038	18.7447	22.5843	40.6325	22.0043	22.8822	22.6501	24.2769	23.1321	23.3114	26.8856	26.1125
1305	9.566	383.248	3.21546	8.48223	2.65488	12.316	4.03244	1.01989	3.59473	7.24211	6.92236	13.1113	4.95693	2.88277	4.05126	13.3293	42.8963	8.69836	3.95887	4.45947	7.5376	3.69539	5.65055	2.66389	10.473	11.8765
1306	2.454	232.003	21.0416	53.2625	10.302	54.5255	28.8726	18.2551	15.595	13.3887	11.9464	42.5329	39.5546	12.5599	23.7162	20.8526	16.3548	102.876	20.4015	20.8145	19.7712	22.881	21.1009	23.6983	23.4065	22.6328
1307	16.207	768.547	26.7803	32.8183	29.1992	10.2098	16.9459	28.3607	18.2287	3.09455	26.3156	22.9772	28.0538	25.0788	18.2743	10.7577	21.8145	10.6623	2.1541	2.38001	84.4445	65.5612	41.6643	35.9132	13.1438	15.8561
1308	0.888	229.105	48.0042	38.8108	34.6102	37.7285	56.4568	76.5597	52.0898	77.5998	42.0843	67.7627	47.5225	53.2136	111.65	74.8493	43.8847	47.3269	33.7838	48.5395	33.1247	49.9074	31.3571	42.2756	38.8956	46.8632
1309	1.137	307.065	3.09471	6.8362	9.51398	2.54919	11.8421	9.73998	11.7545	126.926	13.8113	7.64562	8.28575	8.97529	7.70583	7.01556	5.64276	9.82093	13.3761	13.2714	10.0504	12.4512	13.0279	15.0862	6.92692	15.0688
1310	7.896	380.162	10.5457	7.37777	6.52459	6.27251	12.7836	12.7595	8.90077	8.46696	5.30847	2.71936	3.21826	4.99587	7.91578	8.3733	3.06078	7.17042	10.4603	11.6622	11.3645	10.5466	10.9482	13.0538	9.69881	11.2032
1311	6.447	294.182	72.031	61.9255	76.5493	77.158	61.5662	61.0608	68.5043	71.1872	62.2474	68.9818	57.8191	67.3155	80.9039	82.3181	85.325	78.6521	77.5418	82.355	79.6166	81.7147	87.8216	83.9238	86.0515	85.8603
1312	7.88	272.234	5.24112	16.5872	17.5081	22.0789	24.3215	24.4513	51.3895	126.405	5.55349	28.3661	16.4096	7.08629	5.12302	4.80849	46.6091	10.0113	22.8628	25.6219	25.541	23.1779	26.3847	23.9975	25.4287	26.6853
1313	9.835	343.253	35.0361	84.6407	76.1106	39.8542	44.9192	58.9356	49.4848	34.4773	5.61558	19.4255	17.9934	15.0297	19.1708	21.0026	17.2987	26.6682	63.1122	29.7018	76.9568	30.2038	23.0003	15.4875	16.339	9.30691
1314	0.922	132.052	15.668	37.0027	35.2984	28.3807	26.0544	6.81588	33.8862	11.7449	43.366	66.1901	42.8913	35.8053	6.41342	7.27593	68.6338	35.9684	50.5968	49.4321	40.5735	47.2187	49.9608	52.5078	40.265	54.747
1315	0.925	105.041	14.1878	54.4317	25.1759	38.5219	7.09699	11.7295	32.4083	27.7202	19.7246	49.3453	38.7667	24.4799	11.5449	7.44164	50.2194	56.6971	35.5858	73.0479	43.6603	50.6112	49.6843	44.0228	58.9506	46.3303
1316	6.561	914.513	84.1412	76.9048	69.0661	71.6134	72.2109	71.3811	78.4456	78.7744	85.0237	73.3856	71.6148	81.5776	81.166	82.0632	73.9071	81.791	68.061	79.4331	79.8653	75.5421	82.4893	72.5479	75.2147	82.3762
1317	3.287	122.035	81.6939	47.8369	52.6206	42.4576	89.4613	42.972	52.7398	74.4569	55.7349	75.3851	65.1538	65.3885	82.006	79.3381	64.5996	84.0981	73.6096	64.4216	59.7629	72.8341	65.5926	60.5594	54.5332	65.2549
1318	1.141	290.074	50.0007	81.2462	55.7296	76.4036	75.046	63.8967	55.0448	119.325	61.5306	41.2553	31.2694	41.667	59.9904	58.2536	48.0775	44.4699	56.0394	52.5297	66.6647	64.046	49.0878	66.422	53.1926	51.7961
1319	8.512	749.574	42.5467	37.0793	39.4361	8.35184	10.8037	8.99276	61.8391	124.652	18.6291	8.68222	49.0091	7.85536	49.6185	3.11129	33.4531	29.1995	1.22774	1.2741	1.48353	1.21215	1.68121	22.3385	29.8503	6.43936
1320	9.853	447.138	34.6102	47.7203	31.7691	27.2687	25.6054	20.5828	29.5993	56.8758	41.4138	37.2242	23.6453	25.8763	33.9449	43.3951	50.6244	39.0378	43.9201	55.0306	62.3026	68.3158	60.9235	42.2571	45.1251	54.7412
1321	8.538	849.549	1.6412	1.5496	1.50078	1.4463	1.04056	3.9813	1.82401	4.59744	1.04725	0.986475	0.962559	2.38673	1.48398	1.27572	2.46444	0.967883	1.43618	1.03337	1.26031	85.8767	14.1287	1.84279	0.916342	1.45625
1322	0.867	179.023	60.1387	40.5505	16.1917	42.6689	38.174	12.4358	44.2599	64.26	34.4867	43.509	46.8548	32.6518	109.518	61.9688	75.197	41.0777	31.7729	59.5096	34.2654	40.5085	54.3111	47.0911	54.7884	47.5076
1323	1.789	147.971	56.6002	30.2192	24.9336	25.7384	37.5508	56.4431	48.1938	102.888	59.3682	47.6744	52.8219	53.9563	109.35	65.4938	82.2871	53.5932	41.4781	46.5364	41.9292	47.2569	44.2963	46.6203	46.311	46.6414
1324	9.343	668.313	28.8569	50.6426	39.2992	50.3264	40.0861	44.0329	50.6964	43.1781	36.4462	33.075	34.108	50.7064	39.6357	48.3598	80.6933	26.016	25.0599	39.5168	29.524	29.5032	25.7817	25.7872	44.8204	18.7522
1325	5.857	603.215	0.702408	1.45395	3.0967	0.791837	2.4077	5.96436	4.15876	1.18896	0.774057	3.96599	0.701933	45.7306	32.7514	43.9853	19.5617	26.3318	15.9816	15.5351	16.8208	14.7982	16.1165	17.8197	17.1834	15.4369
1326	8.852	435.243	49.0318	35.385	43.2379	24.5983	20.5111	13.1975	30.0373	20.8731	95.2509	56.173	39.0052	39.2396	47.2668	65.8322	62.1228	69.8653	54.3015	51.731	48.6415	47.5767	41.9245	56.0158	50.2565	52.7861
1327	1.206	265.079	41.9701	33.3571	28.2664	66.963	40.5864	33.4907	32.7113	39.8888	47.84	27.3193	25.2725	34.4041	58.1257	50.3103	30.539	50.9011	37.6231	34.5849	37.9532	39.1927	40.4551	42.4916	44.3327	37.4362
1328	1.437	403.012	83.6215	40.6961	67.846	81.0711	51.8897	78.9071	61.3812	32.3461	63.2854	74.1306	46.5853	58.7479	89.5061	64.1365	50.0656	63.8708	58.7735	59.0895	56.5191	63.9726	59.1912	59.2847	53.079	55.609
1329	10.144	470.29	5.84431	0.852084	10.6399	5.0438	7.12413	0.57244	8.39718	1.70799	3.03676	3.10877	2.51556	1.69093	0.444721	3.45187	2.31553	2.65154	15.2672	13.4208	21.243	19.8872	7.04873	11.2302	13.16	6.25362
1330	1.6	214.13	14.574	21.7149	24.2022	30.581	27.9799	28.9859	47.3111	119.591	27.8837	34.9963	19.3651	15.579	20.5908	19.8648	53.8814	21.4385	30.7907	34.0293	34.5479	32.6604	31.7974	35.5964	32.1643	38.0076
1331	0.889	450.115	47.2532	75.1498	50.3549	46.9133	67.5625	72.1131	37.5635	27.08	24.7057	24.9533	33.2183	15.5836	83.4348	111.901	40.457	35.4212	21.7029	37.2731	36.0811	36.6912	39.2217	41.8272	35.9342	30.007
1332	6.617	536.279	29.631	0.886777	0.807751	1.12618	2.17815	11.7479	30.6463	39.3719	1.27087	0.901638	37.2674	85.901	1.46187	1.71644	2.2418	1.16858	11.3578	12.424	14.7481	11.6837	14.2657	13.1955	11.6161	12.7114
1333	5.119	314.126	58.9105	79.3178	46.0856	59.6928	38.6912	47.3783	50.036	30.8096	44.4242	56.5488	44.49	52.5803	47.5005	111.643	47.5764	83.7214	52.9298	61.2806	57.6725	62.5769	58.0152	62.5327	58.884	62.015
1334	9.492	668.313	44.0689	46.5174	45.8397	41.8088	40.0861	31.8358	35.4884	43.4992	36.4462	48.1498	34.108	40.6733	65.8527	109.489	44.5981	35.4008	77.9252	83.5218	80.4987	75.1454	66.8591	45.6877	31.368	34.4419
1335	1.137	229.105	29.9241	29.6248	49.8871	24.2121	87.4751	44.8534	35.6006	75.0238	38.7479	55.7276	48.743	41.821	86.1473	46.1106	38.2978	43.1638	44.9102	32.3703	38.2605	44.5116	32.0509	51.2981	52.8258	39.9623
1336	1.157	155.056	19.0313	82.1796	19.9097	70.5913	44.1983	22.2563	24.0073	29.4014	26.8221	12.0816	21.4841	7.75597	31.1907	11.7668	31.9009	26.7993	29.8798	27.3756	31.6825	30.9564	29.6283	27.6552	31.262	37.5461
1337	1.136	130.044	34.4072	77.6783	57.9108	65.0352	78.5828	43.726	39.3573	58.9216	59.4419	55.7372	58.7378	56.1493	81.3802	79.9728	88.6508	65.9138	50.4953	50.4778	51.7926	54.6928	49.306	59.6173	62.1087	56.7925
1338	16.215	774.538	71.6507	26.2145	19.0332	15.3162	33.9723	37.0613	30.1516	96.8077	28.9806	27.754	33.2465	25.29	53.1988	47.8598	40.0034	41.9373	17.4275	14.2968	15.3986	15.9515	10.2912	13.8937	50.9344	47.9332
1339	3.943	367.14	14.6458	69.4698	44.1484	80.0172	41.9499	21.8653	28.3604	9.19677	24.6395	29.6604	17.5943	19.1982	18.1878	16.9482	7.01285	26.9881	22.5785	23.9206	23.7423	24.6704	24.9619	25.4933	27.5145	27.5359
1340	10.021	691.401	33.8769	47.4759	34.4406	42.8196	36.9605	29.5578	51.1905	78.9796	47.5723	58.132	39.6212	33.8951	29.0561	43.719	88.2627	45.6629	48.0918	49.0119	49.2129	47.9678	54.4793	49.3554	49.2227	54.3029
1341	7.509	530.263	101.011	66.5865	74.3961	53.2956	51.4873	32.5521	68.246	61.1654	44.6639	58.1539	73.0316	45.3069	43.0019	41.7848	21.0118	40.4914	49.2704	51.3954	61.8972	55.3545	54.1671	52.2539	50.337	53.9252
1342	0.888	162.05	51.5655	47.6616	44.3218	60.076	44.7028	26.5828	36.8834	38.3404	51.8167	70.3842	83.5082	35.3739	35.0836	56.5049	53.0746	59.7788	36.5661	57.0128	42.6986	39.9045	41.3525	57.5686	47.004	42.046
1343	16.259	193.935	69.3611	67.6691	46.6245	68.8431	72.6611	77.2564	82.39	103.411	87.819	73.8995	52.6757	72.4106	101.055	89.9922	87.2694	86.7325	67.5643	83.1882	79.6211	57.7253	75.1063	66.8131	72.5789	70.7268
1344	7.992	1044.61	29.5344	42.7654	33.0692	53.6158	39.694	31.1878	46.8303	55.8892	62.7893	83.8224	48.2932	40.9844	40.423	56.2338	74.8008	57.0193	51.5353	61.0023	58.9766	56.7269	55.2402	64.6541	52.7289	60.6595
1345	3.133	262.131	20.5241	27.2304	26.5676	35.2458	35.5924	39.0533	50.2047	121.609	36.8342	36.5314	34.0706	32.6549	24.8011	25.0612	68.8827	32.7176	33.7335	38.149	32.2229	32.1404	35.1807	53.1347	32.7779	38.2963
1346	16.303	817.536	6.75917	4.87029	10.2416	20.4134	25.5541	11.3834	29.8084	51.4471	29.0026	31.1362	25.2924	30.457	46.7115	88.1128	75.6653	80.3332	0.879115	0.860991	0.832465	0.903475	0.935571	19.1717	55.6038	18.7206
1347	8.056	344.234	4.08123	8.28873	4.38448	3.88505	8.04372	1.87194	4.10919	5.99397	3.45638	6.15366	3.9688	2.60085	5.74427	14.74	10.7372	9.60898	7.21764	4.88328	20.613	5.82675	6.18223	6.31929	9.71848	10.0497
1348	7.259	630.338	17.0295	0.659013	13.163	17.0632	55.2693	20.3493	30.2388	45.6285	1.44907	23.1376	10.3919	44.5409	21.1037	35.2208	32.5142	17.0999	32.051	33.6436	33.1776	35.2769	34.6823	32.5033	33.1534	32.7721
1349	6.72	196.145	50.6781	56.0274	62.4402	63.2748	52.5063	51.439	73.185	72.0235	43.6418	59.1412	47.5895	53.4996	67.9668	72.736	76.2491	62.4883	69.2756	78.4308	76.3204	77.0632	77.0928	76.2335	80.4589	81.6718
1350	7.469	475.268	28.5231	29.0084	29.2213	46.5394	53.4284	39.0091	62.2953	72.7952	43.1046	48.0467	77.2828	52.2556	34.0598	38.9462	59.6321	41.0812	52.3805	59.4722	52.7044	56.9085	73.5772	53.2543	51.7434	51.8933
1351	8.488	184.017	5.58301	5.04981	5.60051	4.61609	5.44611	3.87427	5.3865	3.86443	4.07537	5.17521	2.64735	4.14719	5.02452	4.56512	4.64861	5.68047	8.01845	8.61638	7.04575	9.79145	9.20541	8.42541	6.67642	8.51006
1352	8.692	270.219	5.77598	5.74058	5.88579	8.39757	4.23526	12.4773	5.05761	4.45664	11.9196	19.6752	22.0814	9.83371	4.04887	13.3959	69.5252	52.3143	18.2456	47.7795	48.1947	15.5473	43.9152	20.1684	26.9383	20.26
1353	3.075	439.133	21.513	59.4191	35.2888	49.415	43.1133	26.1153	43.0654	32.9578	34.826	50.6165	38.8688	29.5664	28.8279	54.5284	56.3362	55.6303	47.225	56.2878	51.2946	48.5981	53.0748	54.3377	56.9312	56.3865
1354	0.925	290.039	44.0308	53.6833	25.9035	68.0933	21.1849	90.8965	23.8232	15.1136	17.7695	36.8284	37.7268	58.5452	19.356	23.9137	15.9589	41.9185	12.1053	47.6823	55.2638	26.4913	63.189	60.6863	76.05	86.0577
1355	10.147	83.9594	4.87377	7.2832	9.7187	12.3275	10.1081	5.70469	14.2748	12.0549	2.58251	4.61149	2.80466	8.40141	1.26254	5.06964	12.8454	8.77059	5.27247	4.46906	4.01246	5.7555	6.14299	4.14221	12.1859	20.4653
1356	0.884	290.075	53.7083	54.0601	35.1267	70.1012	41.6302	63.6772	61.6626	77.731	89.5573	59.6147	45.506	51.6408	65.8867	63.3524	90.1445	57.4461	78.4336	47.5534	45.6889	48.9506	34.123	47.9245	42.1131	77.2354
1357	0.975	179.024	46.4482	36.4517	12.9097	30.6163	85.5192	6.43695	36.7632	7.4325	48.6991	18.1411	30.9317	14.2954	8.5245	46.9381	16.8713	34.2125	21.1787	14.0793	16.3765	23.7843	15.0229	16.4915	24.0748	20.7881
1358	4.254	645.247	45.4327	43.1114	58.1733	41.0769	72.0465	56.3903	67.6476	67.6344	52.8946	65.5659	55.9216	69.5743	78.1886	81.7001	52.0921	44.8363	72.2257	72.749	23.1844	69.1803	34.7534	49.7591	50.4992	71.4222
1359	3.79	771.204	56.5518	15.8731	24.2887	31.2113	48.9365	25.4434	35.324	13.7901	43.3527	53.6815	66.9465	61.1808	55.1667	44.6788	13.7774	58.6311	37.9906	38.9135	38.0018	43.5424	42.9682	38.0108	37.836	28.8581
1360	13.977	136.976	76.7676	62.387	60.6232	65.6146	65.0149	89.3888	61.0106	74.791	81.0987	81.7885	69.1133	75.9239	70.7769	62.1936	66.7508	76.6759	63.1625	81.4721	73.5441	59.7562	78.1535	54.788	54.6641	71.3309
1361	5.123	380.179	48.0651	80.1232	57.4508	26.6327	5.05624	9.04184	21.936	8.28024	39.7482	12.8646	9.08368	10.3147	20.0702	29.5767	17.5878	15.3492	25.7145	24.3289	26.6149	25.5854	24.9097	27.1804	25.3439	25.8838
1362	4.666	607.21	31.5403	80.0798	47.2327	31.1633	25.6285	23.3955	29.3757	14.6341	28.7411	31.4209	20.96	22.951	36.3621	27.7849	28.7878	48.8531	34.0075	35.4679	30.6247	36.4985	34.4444	33.7836	31.7002	33.9305
1363	1.104	348.066	61.2665	24.4032	21.9014	48.4874	64.6568	40.6026	29.5211	5.13782	46.7869	45.2978	35.6176	37.4082	104.77	80.9343	16.1159	9.77595	51.0124	37.2996	30.2849	29.3217	25.4401	24.9944	34.3532	29.4977
1364	6.223	477.253	21.9253	21.363	15.6036	22.576	4.52735	17.9081	17.6188	2.63181	61.762	43.1868	34.9885	60.0905	32.8073	44.1234	48.5026	71.3592	34.0334	32.9471	35.191	34.507	38.3578	34.2312	35.4764	38.0002
1365	10.152	842.506	26.7558	3.28045	3.24021	7.21738	16.2695	6.82252	3.17883	3.0699	8.02823	6.61204	11.3376	23.1242	5.08073	10.6783	6.89943	4.67112	0.635358	11.5818	9.33984	11.5132	7.70433	8.19052	6.61313	9.06589
1366	0.852	107.986	40.2607	79.7652	30.6237	22.2919	25.1788	26.0702	29.7173	59.0358	21.1802	14.4975	28.1629	43.7435	50.7509	36.1284	44.3239	41.4437	26.0588	34.1125	16.1542	20.3378	28.7081	24.3533	29.8018	33.8446
1367	5.763	534.318	16.2241	2.32053	11.6832	18.4039	10.5849	2.30682	5.86185	3.49527	0.65894	83.0946	8.81702	3.22789	31.1415	23.2715	36.4939	15.0679	10.7493	27.6234	24.3625	14.9923	26.8221	26.6265	27.1542	14.9378
1368	0.871	156.053	84.465	79.4849	26.1505	45.0998	48.2215	32.3648	66.6097	71.8606	33.591	17.4779	61.6581	39.5649	45.4118	25.5621	60.7405	36.5862	44.9683	37.8658	67.6889	17.5363	58.7092	30.8698	40.3997	29.1376
1369	16.219	818.507	42.3381	48.1876	26.2741	25.3989	40.712	30.5678	20.7889	6.58325	30.7691	27.2897	22.9031	33.8548	25.2081	24.6039	14.1782	20.9634	0.976351	44.2573	55.8947	54.4378	44.0357	25.351	26.5761	23.2577
1370	1.373	146.056	38.1789	20.2044	21.2715	37.3748	37.5788	22.6468	25.8942	40.8204	4.37946	12.3076	8.26556	3.68833	4.66077	5.09409	64.3085	18.2752	26.3026	24.6763	21.5839	24.918	24.8748	24.1827	22.732	22.6897
1371	5.503	331.144	7.08466	24.0766	71.5639	22.7397	5.52531	2.70669	5.00251	4.00161	15.6207	5.53341	4.62168	8.36337	5.44777	10.3892	9.91345	18.227	11.3669	13.5429	13.0727	12.6797	13.3722	11.7658	13.1875	13.493
1372	1.807	272.082	4.54302	27.4435	6.80369	14.8244	11.708	7.94869	17.1023	33.4164	9.31206	8.51522	5.73264	4.14037	7.33215	14.0344	41.4875	11.9694	14.7189	15.2057	16.3506	16.1587	15.7593	16.0027	17.1178	16.846
1373	10.739	256.239	10.8829	14.2686	12.8178	13.6308	18.4218	19.1512	27.9826	11.9096	8.72069	4.25055	27.7548	3.68678	4.14059	5.9184	19.7421	22.75	7.80092	10.9369	36.7637	22.5991	38.3343	31.9991	10.6419	41.2744
1374	4.11	577.236	35.1726	10.3243	20.7197	5.49285	20.9723	83.8566	61.8205	25.6223	5.96731	4.32115	80.1091	61.493	4.91457	5.22268	5.86366	4.99132	20.7796	22.3099	24.1873	21.3606	26.3293	21.4281	26.0648	23.8875
1375	7.336	366.146	5.56176	3.83045	4.67795	3.91959	5.41259	5.69275	5.31746	4.59313	5.22181	3.98989	2.86739	4.25594	5.16917	4.82971	5.04058	4.02735	11.6185	11.3309	10.4948	9.81442	9.8457	9.76228	9.05773	9.54085
1376	8.154	320.234	5.81744	20.7827	21.9301	18.9743	17.4878	4.83696	11.51	24.3453	8.30595	30.2834	7.68718	4.11239	5.59628	27.5635	23.1621	8.57312	9.81257	11.0231	11.6119	13.0821	10.5074	12.5421	11.4082	13.0614
1377	0.967	385.079	2.0073	3.95958	6.08063	11.0662	4.22398	13.1837	14.0619	1.31686	2.18573	1.81985	1.99767	1.82697	1.40352	2.31808	3.88046	2.44803	70.6601	65.1224	72.0252	69.3158	73.4037	75.3668	81.0841	69.3222
1378	8.338	399.243	24.1605	59.642	60.3176	75.8504	2.25945	13.0176	12.4684	3.4469	2.80923	3.01825	3.09518	38.2182	28.8517	31.1132	18.244	22.4017	24.6144	24.2825	23.8944	19.1769	19.1095	25.0035	21.6609	15.2279
1379	9.923	613.393	98.7612	52.4215	57.4911	52.1593	46.807	63.2936	64.0222	32.0696	70.2024	49.663	56.1902	68.0684	64.1773	68.4383	43.6205	65.2938	62.4077	64.904	68.2463	75.3132	67.2759	68.3625	51.7804	53.5359
1380	1.016	250.009	9.74247	38.0774	17.0606	16.4941	10.1912	4.17854	19.3783	32.4851	26.8821	31.235	25.6724	20.5237	10.4834	13.1034	79.9571	25.4069	34.3208	42.0701	36.3435	35.5831	33.4207	35.904	36.5874	32.6828
1381	4.27	548.301	58.0871	32.0701	59.5171	46.0833	73.861	46.5222	50.4836	73.2132	37.6569	61.3862	79.1554	50.2595	84.8759	66.4111	41.6427	37.477	56.7762	61.1327	49.1794	62.4316	60.8457	52.7549	55.4742	57.2205
1382	0.085	103.954	37.8943	30.1124	29.2243	29.9368	56.5554	67.8612	26.4585	48.7759	61.7404	54.0786	23.6763	25.1755	66.5954	105.146	32.142	68.6592	54.802	25.9099	25.8564	30.3467	54.614	71.5999	28.8999	27.5977
1383	16.396	545.696	85.9801	71.0657	59.0357	55.9871	68.8788	81.0418	55.4949	66.9301	78.8353	63.6763	65.8421	77.1951	86.8159	95.3331	90.2188	62.165	71.3237	70.3014	39.1735	69.4387	74.0358	69.8362	68.142	57.2485
1384	1.622	244.905	69.9787	7.43442	6.72838	7.68201	20.0458	68.4199	13.7477	67.0513	32.1679	12.6477	15.5612	19.9212	101.518	84.839	21.5169	9.49149	11.2329	13.5574	12.0579	12.6638	11.7294	11.7942	9.41146	10.9015
1385	6.374	498.354	28.7269	77.3281	61.7069	34.6718	25.4932	19.0195	21.4627	22.0154	10.2954	14.0994	15.7865	9.23335	9.99484	18.1682	18.2968	27.235	22.2584	26.2471	22.2537	23.3227	26.5853	23.158	26.3975	26.8165
1386	5.702	330.24	10.8345	2.75444	9.38218	13.0511	45.1585	35.2975	18.0176	34.5305	17.7554	17.3734	24.13	12.3054	16.1678	19.1634	31.6707	16.2438	20.1221	26.4044	23.0035	26.2775	27.2991	25.327	25.5965	24.2816
1387	16.307	166.849	94.6064	77.0089	59.7685	74.1657	76.2756	70.1507	75.1081	113.146	82.2746	67.4428	75.569	70.4135	67.1955	94.8623	74.5541	64.0481	59.7204	64.7671	73.1003	53.3475	76.8412	74.9037	55.1036	74.1757
1388	4.87	425.204	20.5925	50.1678	63.4282	52.1279	28.8532	17.1357	32.4495	25.4871	54.2442	40.9162	29.4528	63.5979	43.258	46.2617	38.1266	92.0166	41.3856	40.3481	40.2421	43.1249	37.667	19.2227	45.0905	44.8155
1389	0.851	469.135	25.9963	11.1526	10.8324	23.2166	31.2278	55.3086	64.3243	89.5399	82.8854	24.3993	32.5341	30.2296	41.6806	18.6517	27.6851	41.7954	51.8595	27.8692	36.3233	38.9299	57.4248	51.7411	18.7678	53.6838
1390	5.076	304.133	0.704887	0.406326	0.146541	3.78208	8.1824	38.4158	30.2136	11.6155	0.161559	7.66595	2.53084	18.7225	17.0061	18.6447	6.12167	20.6622	12.3694	12.1562	12.9038	11.8002	14.1784	13.408	14.0082	14.1461
1391	10.967	371.285	25.687	55.7032	37.8427	34.3167	30.4007	50.7018	39.6493	22.9477	15.3298	11.8476	15.029	16.7812	13.779	14.2411	28.1834	29.888	19.9612	21.3306	18.213	17.2861	15.8968	19.6959	15.773	22.7145
1392	1.152	319.083	38.5368	31.3089	24.8961	46.4291	57.033	94.7336	57.8473	37.7793	41.2232	34.7854	39.5789	49.5353	54.1473	55.5495	28.5735	40.6469	30.6047	38.207	39.0787	36.6579	36.3864	41.469	43.5375	45.5749
1393	3.614	172.072	46.9615	48.4539	69.4775	68.5161	50.2539	60.6477	64.6653	67.4568	42.6039	42.9831	45.623	34.0898	56.6918	78.4777	55.4892	60.5039	45.3002	47.8671	45.7511	52.0784	53.1493	46.9469	46.1953	63.4017
1394	0.933	248.065	9.57971	7.92194	6.40411	4.15373	12.9303	18.3185	15.8628	22.1777	21.0359	21.0991	77.912	19.6198	27.9155	24.8876	13.5932	21.6071	12.8924	17.7899	6.88253	15.1825	15.0097	17.2139	17.5603	8.85536
1395	1.146	289.127	17.801	20.9106	41.3977	11.836	81.2352	25.9798	23.3348	53.4639	24.425	40.2115	33.7941	27.0159	60.7149	36.8502	26.4407	30.2356	31.8939	23.9916	25.4675	32.0099	22.8998	37.2113	37.9475	24.2885
1396	8.53	779.565	32.8493	26.7524	3.67576	2.897	27.3831	4.192	19.8155	23.6276	1.26756	1.00874	0.950476	1.1359	21.0006	2.55752	22.4718	21.0226	13.5215	24.0642	13.5406	16.7149	17.0399	5.89423	3.3748	1.61978
1397	10.732	232.938	3.6463	4.51467	3.89262	5.00819	6.39925	5.37991	5.6835	13.5588	12.6742	25.2895	8.35993	13.4896	18.2589	14.6686	57.8615	12.9972	71.3789	52.3092	75.1317	59.0313	36.9106	39.4532	17.6823	28.2146
1398	4.397	581.261	13.4585	52.2771	33.5366	51.1924	46.641	19.6353	16.5087	10.2772	15.8868	75.6776	48.6567	14.9411	64.5745	51.1983	18.6059	19.9628	35.0641	34.7773	34.3878	35.903	37.4054	42.0958	37.532	40.6879
1399	4.672	303.605	30.6934	75.7928	48.5958	30.8384	26.6087	23.3955	29.2888	14.6341	29.2214	31.4798	20.96	23.5757	36.8945	27.7849	28.7878	50.3324	33.9664	35.43	31.49	38.0493	34.1778	34.7233	30.7965	34.989
1400	16.236	825.549	20.9669	38	25.0588	17.6243	32.3166	46.1161	28.9379	37.8539	37.9961	26.6264	18.1353	21.2839	20.8995	31.945	26.7347	10.1066	1.50921	1.66748	1.67108	19.5587	78.0249	70.9674	12.0435	15.5405
1401	13.178	558.463	5.90949	7.4202	3.66721	7.44309	5.3893	22.2601	13.6617	1.98442	25.8673	15.6728	10.9852	26.4732	36.5063	48.0935	27.2239	90.4726	27.3245	26.0478	30.5814	26.5639	22.1117	23.6884	19.0948	22.256
1402	16.265	222.909	55.4418	42.6598	38.2129	38.5508	38.7047	54.8752	41.4761	34.6142	52.8502	43.0392	76.8437	30.6737	54.3362	43.267	39.8405	23.3308	44.1373	43.3797	50.0631	41.1443	50.8504	51.9885	24.1997	43.0007
1403	3.797	418.125	36.6734	7.3988	7.38444	0.155546	16.4588	19.9994	20.7743	3.24917	0.18892	63.2725	40.5586	21.4392	57.3787	61.2453	44.6317	73.5988	29.7904	32.1204	29.156	32.3083	31.8392	34.2011	33.0742	30.9355
1404	6.561	529.264	85.607	72.8185	61.3572	70.2679	77.5783	75.1905	74.9911	91.6662	80.838	76.8008	67.1866	75.445	87.1303	86.5599	76.6083	75.2831	66.3971	74.4851	74.1071	74.1243	74.4913	68.8622	66.0692	69.9458
1405	3.097	420.167	9.33642	7.67447	7.86226	13.5745	12.5734	7.24781	14.4086	22.0705	11.3587	40.2536	17.2923	10.5582	11.6681	17.6292	52.4323	12.47	19.7132	22.0499	19.0266	20.8398	21.7666	21.3858	21.5683	20.6964
1406	0.947	557.112	73.9541	74.7145	33.3352	41.3748	44.2778	45.1322	53.7521	48.5069	56.4549	17.695	37.4197	55.2086	49.2515	77.9784	46.1662	60.2645	38.7029	56.5935	37.7461	40.3622	57.5982	37.182	56.4846	48.2837
1407	2.887	259.998	1.68203	1.57122	1.39057	5.76182	79.4312	2.67312	3.99625	0.883073	2.37154	1.5243	0.765164	69.0803	2.60413	97.5126	54.6789	46.7716	15.0394	15.2792	14.3912	16.572	16.7564	15.2153	16.5679	20.4655
1408	7.927	837.457	4.65401	4.84011	5.00383	4.52226	3.09421	4.30219	5.40475	2.6717	3.35054	3.40516	1.85654	2.26499	3.90719	5.22999	4.37148	3.5447	9.46195	10.8188	10.7896	10.152	9.76956	10.1214	6.92024	9.59375
1409	10.605	206.845	4.15015	1.87697	2.21709	5.01544	2.17064	2.92598	2.54473	8.56639	7.89497	7.04203	5.54261	4.9116	4.19786	3.56437	7.18355	4.62534	34.9218	36.5009	54.4381	76.4721	23.7334	11.4441	6.76186	5.81542
1410	8.497	615.351	39.2247	38.0634	30.6713	39.4075	30.0324	35.9477	44.1777	61.0926	39.1514	58.8612	66.1857	57.582	22.4604	44.3653	76.7754	40.4536	50.2707	58.4187	50.9125	55.1595	61.3006	49.9241	42.0775	45.0086
1411	0.845	297.027	87.9458	38.9429	16.6437	22.4572	24.496	24.0153	22.7062	46.335	49.1134	24.6215	42.7915	15.7779	97.3954	74.8667	30.0001	35.6466	30.6886	35.1025	23.2978	38.0993	16.3387	33.7148	35.194	22.3259
1412	8.52	597.399	9.90923	10.6363	14.3854	18.7135	13.2647	8.11707	6.84092	7.66076	10.6495	6.74712	5.64677	7.34793	6.45728	5.27356	5.08001	1.43063	56.1869	75.6326	61.1329	70.6807	19.4235	9.74287	9.20235	12.0389
1413	10.603	172.917	8.10295	5.24456	18.4505	9.44622	7.61849	15.923	7.96174	33.483	16.6895	18.6288	12.4797	17.0639	26.4292	13.2976	40.2424	13.7617	39.8483	75.6318	71.2285	65.0166	49.2919	24.8708	21.3071	18.5135
1414	7.135	314.245	11.2219	27.5604	15.0578	29.4268	49.7813	16.9708	42.2909	74.0697	23.3496	30.5131	33.9792	19.616	14.7656	35.3877	45.8043	25.9049	29.1085	35.2515	34.5867	34.4581	32.1309	33.1037	35.0744	36.2254
1415	0.896	324.085	3.1623	2.64774	2.71624	6.33016	10.4406	10.7088	15.5413	9.82409	3.57165	3.0802	3.0955	3.28981	18.299	14.4877	10.2296	3.5441	7.03565	60.2195	11.3234	36.209	23.534	77.3131	71.0032	58.0358
1416	8.202	556.309	39.2483	36.4676	43.2296	66.8018	70.2293	52.7245	63.0539	74.0291	49.8402	60.0467	60.2968	50.4628	48.8678	75.011	67.9354	53.6914	61.4563	75.4333	59.4372	68.7835	61.8481	61.6176	57.2287	54.3339
1417	8.338	408.226	30.5628	33.253	43.9127	40.2224	25.0198	33.4004	42.0236	44.181	38.636	41.856	75.619	65.5036	31.4465	23.7942	20.0327	39.849	34.1704	39.6052	36.89	37.4964	39.1402	38.1098	31.2672	36.0457
1418	8.784	585.362	59.3628	41.5883	45.0229	47.3782	32.3864	43.5877	52.1037	29.8309	68.2738	62.3929	57.2068	77.145	45.4363	67.8109	40.951	46.9029	67.5868	64.975	62.9878	67.121	45.7546	59.1812	48.888	53.0281
1419	16.259	149.924	88.8704	66.8738	61.7996	61.7765	67.7698	80.1835	72.5408	100.292	75.0101	65.0658	66.8187	66.4699	90.6058	82.9431	79.5931	76.2406	61.0583	75.0411	70.3897	72.42	72.9352	65.3951	66.6445	64.8699
1420	8.33	523.289	42.2369	39.2871	38.2771	66.8282	52.9224	47.049	64.0418	80.0085	55.679	53.5431	57.0298	44.6969	31.5463	36.6778	69.2427	38.1157	56.6187	63.2008	65.0111	59.3933	58.9838	60.1464	49.6402	61.1908
1421	6.396	493.285	27.2661	29.3439	25.8967	21.1698	13.7635	19.31	17.641	5.60031	55.4049	37.0552	14.0263	37.5632	76.0539	76.6597	74.0785	88.4622	41.4663	42.9501	40.0863	38.5392	41.9883	46.1818	49.261	40.3867
1422	8.887	312.208	66.8713	57.3955	55.2084	49.4764	54.7173	69.2919	51.5455	88.0154	69.323	58.5852	63.5966	49.9121	83.0689	65.4077	68.2014	59.5935	58.5369	64.863	72.6229	60.9015	64.6155	65.4579	46.7988	62.5085
1423	16.452	371.845	80.269	62.7573	56.7599	59.0871	72.7108	82.8795	63.8033	98.3723	79.8645	67.851	65.9136	62.7346	85.6182	86.5429	70.9743	84.7046	71.4658	69.7918	62.2388	72.2964	49.8902	72.89	69.3447	70.0459
1424	8.488	458.242	15.8569	16.0618	12.6612	14.587	13.7922	8.81716	26.0565	70.8284	33.6462	40.9513	21.0272	20.1804	19.1817	27.4897	53.9069	28.5979	36.6811	33.7966	35.292	36.0949	37.0285	37.7816	26.7545	31.2105
1425	1.152	218.089	22.2632	17.5509	14.1182	19.517	27.7092	33.0523	24.8599	108.937	26.3115	17.3498	22.2485	12.5948	32.2298	25.7145	19.7317	18.031	18.6587	23.9023	20.3105	21.727	20.4362	23.702	54.9412	20.9542
1426	10.577	401.259	10.9668	22.85	22.946	32.912	36.4567	29.0063	40.2965	46.6369	14.0405	13.0207	15.1477	11.5558	9.04984	12.0617	30.1912	17.529	30.0732	28.3366	29.7223	31.1048	28.7911	23.9714	28.7291	28.9329
1427	16.404	194.041	29.8519	8.84454	19.51	11.5779	25.922	25.3421	30.7647	30.6083	36.6892	34.9893	55.0794	51.9503	19.6567	15.0395	13.413	23.6427	14.4718	11.0921	13.2818	27.2016	28.1563	26.4598	23.5547	33.8013
1428	3.598	185.104	7.0992	18.7074	6.78494	3.91624	20.5655	8.68326	7.87613	4.53704	1.80502	3.99186	2.39973	26.8138	5.00141	27.1863	83.3609	87.6347	14.0354	13.4123	13.7667	13.4358	14.9671	13.6995	13.9473	15.1677
1429	8.065	375.243	16.9277	72.8375	64.8826	69.3925	3.30555	16.9829	16.8548	5.09471	4.5987	4.43206	3.88684	33.2745	22.3942	39.6988	18.7553	27.6444	27.6699	24.346	25.6287	17.1458	27.0487	27.3448	15.769	24.7236
1430	7.401	570.277	29.5565	57.8399	62.0217	59.405	33.9499	60.1475	76.4669	93.5941	25.8141	34.0204	61.4091	55.9618	31.9131	22.6306	21.0032	37.6161	42.3607	43.1888	44.3576	35.6828	45.0743	35.1148	37.8608	42.649
1431	0.884	430.132	11.2469	12.0155	12.706	13.4371	18.5233	11.7253	23.5864	53.0852	19.0998	20.4076	17.2187	14.6153	11.0992	10.468	34.4196	14.8255	24.8979	17.0676	25.2505	26.8161	19.8095	30.73	27.6132	27.667
1432	2.43	319.119	25.2246	55.8649	65.9076	67.6017	44.3963	38.7899	38.9651	37.1685	30.4358	31.6062	21.1462	26.9298	40.1404	33.4595	16.558	29.3628	41.7975	26.1834	28.1344	27.2745	29.9839	33.0823	54.7461	28.916
1433	0.889	254.056	14.1504	19.7721	10.0613	16.386	19.3081	19.5262	13.3058	98.911	12.6744	12.648	11.9785	15.5855	13.1872	18.2989	50.3345	13.5785	29.1739	31.4265	19.0184	14.7463	11.8265	20.444	14.6787	14.8565
1434	7.686	154.001	22.173	29.0433	24.5176	41.9012	35.3445	24.1798	39.8595	40.8347	51.1656	58.9184	63.2254	52.5877	30.5245	40.3438	63.9555	44.094	52.6431	44.3911	45.2732	55.803	45.1801	53.6828	43.8328	44.8837
1435	4.762	567.282	20.5727	3.38507	44.6613	1.90528	9.7164	89.1107	66.4359	19.6662	10.4338	13.914	16.2049	26.9263	30.8064	17.275	15.884	11.9607	23.5301	23.333	23.2369	22.757	25.5195	25.8293	23.3673	22.0819
1436	8.2	633.323	47.3412	47.641	42.5876	59.5729	62.6473	53.9288	58.0302	71.5328	57.4348	43.9611	50.896	47.5899	39.9222	69.6137	48.7437	61.675	63.8804	71.3052	71.1632	73.2199	66.4897	56.193	52.2179	56.8397
1437	10.87	841.536	19.3916	17.7146	8.88264	11.2915	3.96409	31.4085	23.8083	40.1737	15.6303	30.6521	8.62745	5.796	39.2339	5.08241	9.02357	27.8991	2.33584	2.91501	2.91221	3.38214	74.302	26.6694	5.63219	6.00692
1438	11.679	606.411	15.5219	14.3759	15.8668	18.5321	23.2324	16.7694	21.2477	23.3064	70.7975	54.2435	73.2158	22.3989	18.0921	28.8122	26.6726	28.4146	42.757	41.5735	45.7819	49.1183	32.9879	36.4989	28.7167	30.7634
1439	9.336	440.248	10.8762	9.49264	10.1122	8.99081	5.10943	3.23255	12.3964	26.8222	10.5531	12.0474	9.07321	7.91393	6.89297	12.0733	34.2173	14.302	16.6933	22.8582	30.4912	20.3925	24.7533	22.6312	17.9574	24.1218
1440	4.827	615.215	52.8192	52.9194	28.1635	50.4481	40.4052	44.6513	45.078	65.6803	60.7725	48.8928	53.2865	46.8017	66.9538	67.7468	47.2983	49.701	61.4953	65.1001	46.6763	60.0562	44.8369	51.1099	46.4357	51.6162
1441	4.188	241.597	3.01372	8.28957	4.84452	3.39984	5.33742	88.7989	49.0625	3.67471	3.51203	2.13029	2.39152	2.19623	5.16148	4.53861	1.498	1.02717	3.45922	5.53205	4.93108	4.30606	3.12166	3.21797	2.96358	5.49415
1442	0.934	130.023	27.3241	51.8599	19.25	69.9981	27.7236	41.1218	17.4316	77.4597	70.9308	11.8639	24.6227	47.3912	64.065	65.0626	58.1726	53.2854	45.9859	52.3115	48.8609	41.6404	17.5484	72.3979	44.8984	52.737
1443	16.206	340.206	80.0031	55.9862	48.3563	64.7464	66.7845	67.7454	73.2036	84.0485	81.9219	56.2794	51.4599	49.1101	83.2007	72.4821	62.1697	63.6169	52.5197	51.6513	52.9027	55.8321	65.0812	57.0878	49.3483	55.577
1444	2.724	316.079	45.256	0.229117	64.95	0.453278	18.6096	17.1859	28.0169	30.7367	0.230058	0.234323	0.234936	0.231793	0.260309	0.358579	0.225763	0.253912	8.58191	5.62648	5.45425	7.73215	7.38529	6.55335	6.6306	7.1619
1445	0.805	666.22	8.75877	1.63252	5.97349	1.88059	10.2351	29.1332	31.2284	35.0779	24.3173	13.2542	23.2996	25.1867	4.00248	1.35508	1.50609	10.8585	16.5701	15.7924	13.4023	12.2565	15.5797	16.4253	16.4674	14.7664
1446	16.24	777.55	71.8332	2.93443	2.30733	3.04682	3.08923	7.97526	9.28226	97.9398	8.72922	15.1197	19.5814	20.3263	25.8266	35.1147	21.421	13.8086	2.92529	2.51445	2.58237	9.25016	3.11315	3.1985	48.9275	76.2236
1447	3.199	430.089	9.42847	28.9226	38.3899	67.3995	29.2835	42.5263	29.1881	13.4236	81.7081	15.9444	19.8555	9.64674	21.2343	5.78487	11.1352	20.6	24.611	24.1717	23.4824	23.7982	26.1583	25.1077	22.9469	27.0779
1448	16.208	737.497	31.2874	27.7238	57.9732	68.533	24.5442	11.3071	22.966	35.1959	20.7953	14.4691	10.5204	43.1447	29.3767	6.16184	8.87918	13.0187	19.6144	40.8792	58.889	73.1866	30.6386	26.6316	16.251	17.5081
1449	0.924	369.987	37.8189	71.2583	26.0175	22.2645	20.1292	17.9344	14.6437	38.857	15.4958	8.05874	13.4693	17.4434	20.935	37.9614	30.8377	26.0012	20.6095	20.5933	21.6687	18.4309	21.7815	25.6824	18.134	32.6862
1450	16.26	325.841	55.378	46.1984	44.9491	32.9523	35.0238	64.6658	57.0939	66.6314	15.1507	46.9497	46.448	46.5097	58.9413	72.5444	26.3701	85.4141	19.7015	51.3753	40.8848	49.156	41.79	35.7233	15.6884	51.2771
1451	16.26	230.922	44.5045	48.8338	64.0655	35.3354	60.8497	49.2466	38.442	56.8157	41.3161	66.5766	18.9461	55.5757	68.8578	52.8128	46.9573	33.2096	53.0485	57.7751	45.0928	50.0384	43.0384	45.3232	41.1145	56.378
1452	9.946	641.298	78.4224	48.2569	44.9433	37.6263	37.2921	69.7444	42.2448	42.2014	44.7095	40.9821	39.3154	43.4633	62.1208	56.7263	35.224	43.9988	69.259	56.9293	56.408	55.1165	67.2098	43.1499	41.1205	41.3039
1453	0.969	294.075	6.67648	2.45372	4.42408	12.3099	8.63905	19.3484	13.4609	6.27707	3.56561	2.28517	2.95331	5.69816	14.3877	36.4028	13.2864	3.47649	63.7109	60.1589	64.271	65.4812	65.3083	73.6214	71.4711	56.0354
1454	0.959	383.11	14.2934	1.52533	4.11924	7.86979	13.8819	15.9141	20.3192	8.20984	6.72082	8.22723	7.55359	2.91347	16.6739	13.1097	9.6393	5.79689	57.0998	47.9141	59.2818	70.5712	69.2453	73.4388	70.2411	69.7162
1455	6.506	258.182	18.4992	39.8831	18.1587	28.7917	25.7664	37.8324	39.3205	36.9818	26.8578	27.3337	38.4822	29.2151	21.6047	49.8228	45.9872	34.2605	34.7848	35.5308	35.2183	37.6395	36.1897	36.9834	40.5426	36.7835
1456	2.642	343.094	52.0111	19.9708	40.593	32.8501	42.1431	42.5984	45.6626	13.8001	80.6852	57.7627	65.5006	68.9074	38.0642	31.6812	21.5614	62.3671	39.5247	38.8036	39.0667	37.8406	45.2299	44.397	38.2131	42.0396
1457	4.183	615.214	47.1177	5.70836	11.5783	5.75075	20.936	10.8019	22.3442	30.0977	0.559153	14.8533	16.7756	26.4925	81.2567	95.3001	14.4964	10.2804	21.3326	29.3431	21.7516	21.7714	23.858	36.7006	21.7924	14.7189
1458	5.315	662.365	0.840466	1.29628	1.09216	2.93834	0.86092	1.56255	1.27802	0.207043	60.4216	22.8919	4.22028	1.67237	41.8537	25.4681	27.7735	84.3694	10.2804	9.66487	10.501	10.2225	15.6483	10.6359	10.9031	11.5857
1459	0.76	203.126	7.57113	39.6045	19.675	27.5504	25.5296	28.0063	30.3939	55.2403	28.598	30.2308	20.7895	18.8289	23.1442	21.611	49.034	32.0143	30.6886	32.8165	31.7116	29.1103	32.9229	27.6782	31.4856	37.6917
1460	0.992	615.168	89.1519	10.0474	19.1639	26.8939	15.2318	10.1462	8.08687	37.2477	39.8291	55.4072	38.0336	45.7763	14.1282	25.4306	26.2911	27.8916	30.3186	27.0889	33.0549	33.9153	30.3347	27.729	32.3735	28.3193
1461	2.104	118.061	48.6751	34.9305	31.5645	36.992	49.3001	21.7374	30.119	20.819	17.198	23.4687	19.6296	30.6796	37.2256	48.6465	39.486	33.8733	33.2725	35.8022	33.8103	32.9665	33.3919	35.6485	39.3656	37.6616
1462	0.86	246.12	22.4241	23.3745	31.1184	17.3337	40.6335	26.0525	39.4153	70.4338	45.2158	57.014	27.3558	31.8166	34.0854	15.3959	25.5157	10.1288	25.832	29.1134	37.7824	32.1489	38.8597	35.5182	32.6136	36.2806
1463	5.462	567.282	28.6904	63.0997	39.7955	50.5674	55.5523	24.8406	27.2616	29.3445	36.2398	41.4056	43.6375	23.8856	33.5947	46.5992	34.99	59.0487	33.6421	36.113	40.8407	38.4805	37.1776	36.899	34.9395	46.3034
1464	2.779	236.115	32.7699	16.503	63.5565	20.2927	43.2169	31.5118	37.4729	24.3707	33.7751	27.861	33.2861	46.6626	19.5037	12.0602	12.1074	24.7511	26.9815	28.1015	29.4875	28.3538	33.0169	29.1806	27.3981	30.0821
1465	3.23	260.136	7.64642	5.1548	15.2986	11.0167	11.5665	7.85739	21.7389	22.9907	14.3399	20.9876	9.83262	11.7684	12.9295	5.70792	14.2415	11.8422	14.3372	22.376	15.3354	15.8323	17.2833	15.4188	24.2297	26.4405
1466	16.412	344.826	74.4136	64.5842	56.6923	55.7824	70.123	70.7776	65.5083	83.9951	69.557	66.4563	65.6803	65.8555	78.9088	79.8577	67.211	68.7012	66.7335	64.7687	63.3979	64.2666	55.0045	66.2639	47.7061	70.0718
1467	8.032	556.308	28.703	1.10108	25.5977	0.956121	46.8522	47.1492	40.9581	85.3097	23.2468	2.62584	21.9229	24.7541	36.4292	25.5863	38.8064	17.8968	21.2732	37.1595	23.7381	34.8373	26.2886	17.5803	25.8029	25.5788
1468	16.426	557.725	72.8014	59.6907	43.8675	50.5211	63.0137	65.1712	57.4344	66.8667	60.1945	54.0532	51.7921	51.0331	75.6928	72.4079	60.4813	65.2152	67.6445	57.662	52.7801	56.4916	65.3145	61.2933	61.2502	50.522
1469	5.522	552.274	4.00195	0.223158	0.227017	0.231161	2.39417	4.26851	11.5746	22.545	0.360154	0.341687	30.116	72.4622	0.336039	1.54909	2.55563	0.296198	6.14144	7.3844	6.77366	6.97216	8.10128	6.49467	8.5479	7.13495
1470	10.017	452.169	21.7059	23.9285	20.8804	25.5733	16.3951	21.58	27.9977	36.2349	32.0233	38.5653	26.2402	27.8714	24.4051	28.5928	51.9678	34.0428	66.4374	57.2471	43.288	39.2295	36.3862	35.9036	32.9036	29.9191
1471	6.181	632.354	3.85223	0.126978	2.50948	2.30646	28.4773	4.08289	5.842	6.82195	0.288574	26.4265	10.9145	31.1812	25.6236	24.951	31.9207	33.2562	18.2854	18.4431	17.7295	17.8783	18.3734	19.2956	16.5406	17.2396
1472	10.604	461.198	18.6022	18.5027	20.7701	18.4413	13.371	13.249	23.4292	48.2464	42.2039	57.4752	28.163	28.3345	18.6239	40.0293	82.8739	43.3415	51.6822	35.8029	27.2716	17.1944	49.8445	53.2086	43.0077	50.5575
1473	0.817	171.908	46.9481	41.5604	37.3595	50.6153	36.5403	47.6772	44.5446	63.2218	37.7319	53.4053	33.6888	43.0153	62.0604	81.4612	66.9909	36.8912	32.8291	44.7071	42.0943	45.2514	34.7021	47.4096	42.8845	38.7443
1474	2.813	517.182	28.5474	68.8053	58.1517	65.4719	37.3323	33.736	38.5475	27.8694	0.287047	1.64695	0.737912	2.3375	7.50464	9.82837	15.1755	4.52725	21.0527	22.6576	22.312	25.9686	22.4901	18.8312	24.7938	21.3049
1475	10.138	643.401	44.4627	20.6257	23.199	39.2482	38.8059	17.0389	22.9484	44.2596	56.5541	46.9183	39.6261	28.1213	66.7779	74.2839	69.6619	57.2937	37.0437	40.6222	39.6471	40.7107	37.2786	56.6214	50.6988	56.8537
1476	10.155	501.214	3.61393	1.91577	3.24988	2.42522	2.61801	3.86724	6.0356	10.5083	9.60742	15.0449	4.86593	6.74295	2.77043	7.94138	54.702	10.3572	50.8	28.8303	15.5081	15.0465	13.2233	19.1669	15.4909	13.0002
1477	13.98	380.164	25.3156	22.7978	23.0035	20.7638	18.2343	19.8983	21.456	23.2547	40.0393	43.6922	32.5812	32.3277	21.9657	23.6904	45.4792	37.8566	36.0192	40.1128	40.3753	30.3113	41.7504	36.9364	34.1254	35.0948
1478	1.189	382.042	45.112	33.6702	28.998	27.5173	52.27	28.2524	41.4723	76.1807	36.4805	29.9218	45.4661	38.8616	40.3588	92.6997	43.642	35.5982	29.9556	33.9465	37.1075	30.459	31.6527	35.7273	37.9689	33.7344
1479	10.73	842.506	7.37944	15.089	23.8858	10.1112	59.7863	9.53485	8.11582	2.86455	12.4857	10.0586	7.01944	12.8978	5.65456	11.4496	11.0413	8.38054	1.23693	10.6543	37.9146	55.004	13.2984	17.4018	8.81634	11.8417
1480	8.869	662.388	0.905938	0.966335	0.826602	0.98728	0.996342	1.14961	1.04634	1.19071	0.964257	0.940459	1.00697	1.04026	0.90837	1.03435	1.06729	1.07348	4.196	3.33006	4.25556	3.42018	3.72715	3.19498	4.33588	2.88312
1481	2.9	230.162	51.195	10.6779	61.7767	12.5561	26.3635	19.082	27.6357	42.7555	24.8526	25.7625	30.7363	32.3297	22.0447	11.3678	10.2796	21.6854	23.2801	25.6376	25.7274	25.3583	24.6299	26.1822	26.5601	26.2925
1482	3.172	130.061	3.62854	4.11461	6.02487	4.33192	5.72311	6.9392	21.2926	53.4402	7.75767	12.1539	2.91752	4.08608	4.432	5.34282	29.3329	8.1918	11.3442	11.8495	31.4399	10.993	13.1551	12.8675	11.985	12.5329
1483	16.279	129.883	65.2307	50.9044	49.542	48.0428	54.0621	62.3951	49.1992	71.725	61.2678	48.4818	58.8955	50.8993	60.4489	66.8162	48.7108	50.5552	59.032	48.84	55.7057	50.8367	70.2051	56.1672	47.9013	57.462
1484	3.206	304.162	4.20801	3.2818	6.25832	5.39957	5.16429	2.9811	13.8781	20.3874	5.37089	21.515	4.62915	3.84619	4.262	2.86854	16.3509	5.14339	12.2529	13.9566	12.6248	11.9967	11.5495	12.4312	13.2542	15.9732
1485	7.872	529.292	27.8708	51.7126	51.201	66.0595	30.1895	70.8927	61.5959	63.2585	23.9665	21.9903	45.1111	49.4931	20.2184	24.6968	23.1415	28.0471	33.0409	32.0522	35.3391	30.3759	35.1422	35.37	26.1013	35.3743
1486	4.072	243.047	77.7499	59.2223	52.5178	48.0138	43.7167	41.6931	57.8199	49.7189	64.7482	70.4848	63.1851	66.08	52.8087	69.0663	76.7503	69.1239	57.8531	59.323	60.9358	58.4486	61.535	59.9473	59.5983	61.8078
1487	16.358	233.865	64.8472	50.3123	55.3696	54.2008	55.3361	75.2366	57.7736	77.5421	57.2594	60.2635	58.0078	60.7564	72.9773	90.1359	67.254	81.0932	48.0485	49.0482	47.7907	55.0586	56.2757	53.506	57.6222	60.7239
1488	2.794	400.106	85.7423	6.28751	22.8036	10.5441	15.1089	2.15779	7.32086	1.73405	9.2785	13.35	9.09685	16.8256	12.3516	12.3228	2.3573	14.4349	11.3579	10.6991	10.3015	10.2041	11.6719	13.1917	11.9357	11.0541
1489	5.397	455.295	7.10056	0.327077	1.25507	1.21623	13.2315	1.45973	4.6557	4.39557	0.195229	13.9821	7.4746	7.26936	31.7303	33.2784	25.9477	6.0253	17.7252	18.3935	19.0433	17.4637	19.1736	19.275	17.1441	19.7143
1490	4.878	427.202	15.4912	12.9006	23.3966	15.9165	22.5297	11.5616	17.3483	9.91935	54.29	29.0903	26.6977	36.586	34.8657	44.7422	28.8139	61.2987	24.4594	27.0117	27.2201	29.9359	23.4905	30.0207	27.0376	28.5801
1491	5.856	194.093	67.3415	64.6699	53.8335	49.6874	58.1373	64.976	63.3781	74.8201	56.2322	62.3231	60.2836	50.18	64.1117	67.3691	72.3856	61.4733	48.1214	49.0283	46.9423	49.2226	49.8332	53.1723	66.2241	57.6423
1492	9.708	602.331	1.97871	0.175979	11.1389	8.22593	8.10623	1.50274	12.0461	15.8059	8.53815	14.2751	7.80868	7.9205	5.41931	14.6363	34.781	9.46272	19.2249	12.8855	14.1684	13.7813	20.8463	7.33235	12.6158	12.335
1493	6.478	539.326	26.3113	66.8312	22.5084	43.2302	46.8308	14.905	15.716	32.2152	20.6929	27.3003	23.39	16.4376	23.0834	26.3969	21.886	41.1658	25.2769	26.2825	23.582	27.1955	27.0789	28.2282	26.1627	25.4993
1494	5.235	495.264	9.51456	8.14984	60.5679	5.07868	7.93961	4.11755	4.93796	3.94704	6.62911	5.49465	11.6894	33.405	13.8696	18.4452	4.94645	4.42531	18.0793	17.6269	9.51258	20.1961	15.4284	9.13965	15.4396	13.5236
1495	0.969	380.075	2.27975	1.25586	3.64891	7.63887	6.73596	32.76	19.2338	0.917118	2.92163	3.71641	8.50506	5.1591	2.30782	12.7236	5.32271	3.49331	52.8814	50.6419	47.058	68.3106	52.3071	47.9309	59.7842	46.5348
1496	16.294	130.873	71.5448	66.2604	37.4782	61.5939	59.9855	33.7819	56.2332	92.089	74.2167	56.5424	45.1668	43.7221	46.7909	75.9602	59.7507	34.9381	45.9977	54.4148	56.1831	45.5258	64.8749	62.2192	38.317	60.9357
1497	1.773	327.998	36.0885	32.444	37.3589	41.8376	35.8711	37.6196	40.8166	59.5081	46.7387	50.9919	47.0488	43.2354	41.1672	49.4313	71.9252	54.8524	34.936	60.9805	53.9188	39.4715	39.6848	60.7881	31.6215	48.2181
1498	6.38	398.193	15.7794	21.5446	60.3127	16.0423	1.12875	9.46012	7.24973	0.379782	1.56875	0.633362	1.33306	6.14832	6.24206	5.19572	2.40556	3.72858	9.40106	9.24867	8.40998	9.97311	9.16881	8.80841	9.64181	9.71527
1499	6.865	498.299	84.4905	23.4605	19.0736	21.8967	8.39831	8.92648	26.9254	5.06774	9.13943	21.2576	16.0142	36.0886	10.0552	28.7191	10.7189	19.8786	27.4012	29.02	25.8383	29.1387	24.6954	26.7762	26.3308	28.4318
1500	3.702	205.072	51.0592	35.5318	27.7635	33.7269	34.2122	22.6245	33.1067	42.651	56.6034	55.8165	67.6959	58.5059	34.1892	65.0056	48.0138	65.8072	43.8695	45.4068	45.857	45.7236	45.4286	45.9805	46.8573	47.4124
1501	1.133	655.128	84.2899	24.0954	43.2064	27.8194	18.3869	10.4632	10.5909	2.42566	14.6772	17.7844	10.0948	24.3488	19.8532	26.2659	6.10793	37.7458	21.3422	18.3795	20.3821	20.1614	21.0064	20.395	20.9583	22.6812
1502	0.085	145.949	72.4876	57.0773	48.8561	54.7549	59.5326	68.1929	57.181	78.7969	47.1382	69.0343	47.1749	61.6116	60.6437	79.455	64.4171	62.4041	42.2997	43.9643	48.9883	50.0684	46.7346	62.2183	47.1347	62.4992
1503	10.112	596.324	57.9188	56.788	48.9224	48.5205	34.0429	26.2429	38.6906	30.3626	55.0599	58.8219	54.6387	32.2036	40.4919	61.055	48.7109	48.8891	43.7235	43.7017	55.2242	44.3086	49.9958	39.3108	33.1612	35.864
1504	2.806	459.166	8.01271	19.7606	13.0076	42.5567	38.8935	22.3889	45.4227	98.3937	12.8371	26.4138	18.9306	14.4614	12.8781	16.9903	47.8318	21.5605	24.849	24.1637	25.9668	31.5784	28.4228	25.5789	26.7772	29.0859
1505	0.873	133.018	42.8684	21.1959	7.43922	27.4025	41.1327	16.9952	25.6308	50.7739	38.7817	16.2656	23.9131	20.1154	51.5063	47.1719	57.0929	21.1625	15.0498	36.7003	16.2728	23.9658	33.8906	26.1103	37.7786	28.2351
1506	9.018	593.367	27.694	20.9754	20.0098	29.4828	34.531	35.8684	53.424	70.8883	39.3621	51.766	67.0691	42.4005	23.1447	29.1383	48.7176	31.2344	48.7333	54.1432	39.7825	41.3556	49.7674	38.4203	28.3582	41.3011
1507	13.985	385.198	51.4461	59.9341	59.6212	43.6242	46.6811	55.3523	42.3648	51.3243	66.7226	54.7796	60.0039	57.8164	46.6948	37.4996	44.9167	57.3776	54.2167	53.1017	56.4482	40.0244	37.8632	50.7785	44.0125	47.9342
1508	9.948	373.122	24.2808	19.7625	27.3826	29.3074	25.1671	64.0443	44.8208	97.5515	33.8975	24.1444	46.2191	49.6267	22.4285	20.4234	38.9775	24.6418	26.4929	36.6452	28.5463	44.0062	38.3105	35.1088	36.0856	42.5281
1509	10.73	774.538	8.01067	4.84543	4.91404	8.34879	4.64797	8.59149	8.70649	10.8057	4.1015	7.51189	5.31364	7.37786	6.00309	9.67375	26.6232	7.37379	3.22242	4.96461	16.3049	7.40934	4.8192	2.92771	7.84945	11.1014
1510	2.353	202.13	19.5532	10.4141	59.4566	12.5081	9.47124	2.95075	20.5357	0.42457	26.2495	21.2558	25.8351	39.9587	0.430076	5.00183	8.74264	17.7953	21.1289	21.7948	21.6737	21.4522	22.8267	21.1238	23.1661	24.2833
1511	1.786	430.081	19.145	55.4502	30.2351	24.3478	38.8865	39.6231	34.8783	84.3269	38.3583	40.3991	44.2662	28.8636	38.4115	52.365	67.7378	47.9209	46.3198	49.5418	44.8304	49.0343	44.7679	52.063	42.4071	39.9113
1512	8.536	190.864	9.82471	11.1685	14.6727	8.72569	13.2635	18.1592	8.4447	12.4051	39.2939	10.9852	12.0266	11.6977	15.731	10.1035	6.97831	3.50866	34.5542	49.6875	53.3575	51.2702	58.7099	67.9908	2.91545	8.63038
1513	2.751	344.969	61.7794	45.3902	43.527	39.6927	38.4996	48.1963	43.0052	44.1845	66.5651	60.9761	59.509	67.972	61.7484	65.1287	71.5845	63.909	63.1715	60.8896	58.545	62.8518	60.9787	65.8109	51.903	48.2027
1514	9.86	540.358	13.8624	18.8363	26.7192	19.39	22.3339	7.1119	22.4428	43.2109	51.053	43.7906	25.8578	15.3464	21.1199	22.4328	58.487	25.7831	50.2686	38.6518	38.6676	43.4915	35.593	27.7713	22.4296	32.3095
1515	16.452	322.878	71.0825	46.7008	45.3376	49.2173	57.4989	72.2613	57.2231	78.8608	56.8048	52.9052	54.0862	59.5082	67.8535	70.1238	68.1386	72.6273	51.9231	55.3255	50.6799	66.3167	51.5765	55.1315	51.0603	55.324
1516	10.37	456.195	4.76934	5.63501	5.52288	4.77754	5.07283	1.05954	8.00718	9.40355	20.1171	27.8985	12.3257	8.25358	6.92166	17.4447	43.8232	21.1456	19.4916	17.7593	14.3282	11.1062	15.6363	22.6926	19.235	17.6729
1517	4.269	615.215	43.1178	55.0103	52.8743	60.4542	65.5931	44.6585	41.9003	52.7468	56.8951	51.7912	58.273	33.7036	81.2567	71.874	28.4082	34.1731	61.0791	62.2843	56.3416	58.3876	60.0082	64.671	51.1979	52.661
1518	7.872	556.31	28.3213	47.8844	50.7603	61.27	29.9289	78.617	67.752	66.8764	25.5282	23.4167	49.0734	49.4459	16.8585	24.4501	24.6367	23.2617	36.3094	37.0099	37.0606	39.9138	39.1002	38.8403	30.2286	34.3575
1519	7.678	556.31	28.3213	47.8844	50.7603	61.27	6.57535	37.4246	67.752	66.8764	8.18292	23.4167	49.0734	49.4459	4.39056	24.4501	6.48983	4.89544	36.3094	37.0099	17.2343	39.9138	39.1002	38.8403	30.2286	34.3575
1520	10.737	605.467	3.03242	2.19704	57.9063	10.8831	11.4575	3.57717	5.83002	6.66272	6.74425	7.22158	3.7332	10.7219	6.97414	7.78838	7.73613	8.47122	5.99412	6.6799	18.8785	29.8703	7.583	8.88903	8.85288	2.34451
1521	9.861	322.217	10.327	5.8346	6.4241	11.9548	5.2334	7.15881	5.87858	8.2868	5.26301	5.23241	3.21845	8.44988	5.7089	5.12281	3.51269	8.36175	9.72311	10.8605	12.9791	10.4195	10.774	8.49285	7.11464	8.30806
1522	0.91	174.099	31.0476	12.9738	33.5139	29.4583	40.9705	33.6846	36.9557	58.513	39.7362	60.2924	51.0805	30.0095	37.9795	19.316	25.8448	25.6788	34.4662	27.1954	23.5213	33.6074	27.4032	27.188	36.6644	36.2153
1523	0.965	350.099	1.84623	3.64185	6.08063	11.0662	3.88504	13.1837	11.5206	1.2112	2.01034	1.67382	1.83737	1.68037	1.2909	2.13207	3.56908	2.25159	57.1688	52.9789	58.4416	64.5308	60.381	59.8232	66.6052	54.5816
1524	5.414	664.38	16.8173	14.3484	10.7017	16.1017	0.255024	4.26026	7.76253	1.54019	21.469	21.1977	5.92203	0.438521	17.6574	9.77419	19.4408	76.8983	11.8726	10.9723	14.1569	11.7475	12.2805	12.1094	13.1716	14.2722
1525	6.864	498.297	19.0996	23.4605	19.0736	9.40412	4.70392	3.70611	26.9254	4.03717	1.08771	21.2576	5.69428	36.0886	4.18235	6.29032	3.09511	4.81935	27.4012	19.6949	10.5664	8.65365	5.67322	26.7762	10.5113	28.4318
1526	6.213	453.265	4.88966	15.9499	15.2122	11.9119	13.6022	22.1173	21.6356	14.9365	33.1941	28.5654	24.4228	19.8298	15.1668	10.5216	33.8354	28.4512	29.9855	27.8152	30.2378	28.4166	24.6955	28.1575	27.0662	30.4013
1527	0.945	567.111	37.3706	4.22709	19.2822	16.7639	14.2766	79.0042	36.3204	7.77506	36.9846	66.7424	53.4754	37.1633	32.4049	11.3182	7.7516	25.1278	18.1209	26.7972	24.6188	29.0128	28.1315	24.5799	20.0633	17.1884
1528	4.278	515.618	18.506	11.4067	10.8066	52.7236	67.9324	40.9644	24.3655	2.84367	16.0934	6.38143	2.40396	11.0441	7.17242	76.7026	3.45754	18.1701	11.2784	8.7151	1.8301	31.099	10.7134	2.05596	9.24793	2.15669
1529	3.047	122.035	18.8835	11.4724	11.2644	15.6716	14.4868	78.9256	54.56	16.6888	15.0461	13.077	12.839	17.0617	18.2177	20.3557	53.8813	16.8105	12.7755	13.8168	12.5586	11.7489	14.2587	11.8741	15.026	13.6916
1530	5.128	208.075	0.868711	0.716968	0.804987	0.699512	1.01614	2.1212	0.779429	0.915956	54.5016	66.4029	23.8651	2.26233	1.10046	2.28111	2.65723	1.74856	5.56376	3.74364	4.98342	5.1205	7.08891	4.49404	5.74742	6.39617
1531	0.887	326.114	4.36813	6.61761	2.30975	2.70523	2.16982	1.66363	5.09311	53.1185	6.10387	10.0855	2.88157	3.56366	10.1112	5.6355	51.519	6.86391	9.8724	10.6778	8.39987	9.00355	11.8592	13.1551	10.2851	11.4753
1532	16.268	326.839	30.2876	30.6146	23.6313	22.5599	30.7123	32.5434	26.37	36.4963	28.4187	25.3319	25.0463	26.0589	32.1388	29.7046	30.1746	30.084	24.8711	25.0854	28.1276	15.9677	26.4289	25.5278	27.0377	27.5908
1533	13.979	818.507	31.7122	45.7759	41.2449	25.173	35.074	52.6748	25.0253	8.34871	57.454	43.2446	53.2307	65.7822	25.7799	24.5878	23.6483	37.5894	0.486793	36.3731	37.4594	24.1806	34.5553	30.099	34.8952	27.2529
1534	16.304	793.537	53.8768	40.0894	34.9325	32.3255	36.5597	50.42	42.767	56.6332	68.9227	66.1329	41.2544	35.5582	48.137	42.9396	41.7718	34.323	2.14094	0.800448	0.773928	0.839945	0.869784	0.89363	44.714	55.4003
1535	10.6	671.432	28.1308	30.0745	34.995	32.6268	25.2872	22.6784	31.7314	57.2376	51.3001	61.3266	38.0908	35.5544	32.4447	56.5361	70.3522	51.5525	56.6316	51.4782	50.704	38.052	59.37	59.3034	52.3866	54.0426
1536	4.225	600.268	59.6241	13.1011	32.6404	18.4752	21.5218	60.1107	46.0738	88.6361	30.3718	46.964	30.6499	40.0422	70.1356	39.4513	65.4962	55.0308	45.231	36.1493	32.2913	33.8452	46.0066	39.0254	36.2153	34.2755
1537	10.732	438.273	1.12797	6.94757	2.58577	5.31823	5.44709	4.04798	1.50966	9.09617	1.42602	6.6475	5.17428	1.25379	2.82646	1.35161	24.2012	2.27515	1.32491	3.25999	2.52152	7.67132	5.78923	3.99861	3.81144	6.26522
1538	8.002	607.329	33.5268	29.826	33.0156	27.0627	38.7162	36.5302	43.3672	63.6072	72.1638	54.7303	54.269	43.9027	47.2912	52.6476	59.5299	43.2316	46.1837	46.8738	43.2325	51.0753	47.4362	50.5756	42.3476	47.4886
1539	10.603	355.307	2.78788	10.8099	2.81799	7.16499	4.23796	3.93146	7.40553	11.8501	6.31209	10.7402	5.56035	5.28346	5.8369	24.0917	43.7996	12.2736	16.462	17.0807	22.9531	19.0343	17.2417	13.8279	13.804	15.0262
1540	1.729	291.04	0.679879	6.76201	7.18394	9.93292	0.919376	4.00912	8.68665	1.77039	1.37042	1.13143	0.72231	0.924681	0.937607	2.28274	3.76186	2.9379	19.2983	24.3849	24.1352	26.3107	28.8857	35.5309	48.3209	67.1082
1541	5.274	364.224	18.3228	62.8584	44.4044	51.6098	20.1872	7.75754	11.3312	6.66161	11.5745	23.4423	9.44553	17.3327	35.5552	30.7501	27.5358	36.5652	28.5435	25.6176	26.1355	28.0875	22.2685	27.5306	26.6171	27.3499
1542	0.818	119.936	65.1879	31.5223	40.6866	53.878	42.9059	60.2942	52.2995	51.4328	46.753	65.5422	46.2842	40.8172	71.841	58.1984	53.2258	47.8844	51.7042	47.3976	45.083	49.5969	43.0507	45.2979	45.4773	46.0041
1543	4.351	517.285	36.4727	38.7213	39.3922	38.2944	66.8326	19.2791	27.3927	15.9129	21.0594	4.41408	27.6919	33.1672	42.521	23.5023	9.21326	41.5016	25.4223	20.5743	30.5567	23.7457	18.694	33.2103	26.3167	32.5556
1544	0.899	303.107	73.2964	4.54376	20.24	15.8072	19.7538	64.4679	58.3704	25.7519	19.7261	62.3953	29.6092	41.4879	35.0391	20.2381	13.6056	39.2184	28.1165	34.4499	35.0488	43.5819	34.968	39.2887	33.6114	40.2663
1545	1.639	280.105	18.5519	25.7443	46.7876	32.5201	30.9513	33.5322	36.2858	34.4335	29.9179	29.5117	24.1049	26.7068	25.2147	19.2904	13.0926	24.6496	26.5294	28.6211	27.382	29.208	27.35	29.3562	32.1459	31.0445
1546	13.957	586.49	20.7521	44.2197	56.6349	24.4471	10.5882	28.4328	40.0514	19.426	41.6039	18.3514	38.8289	59.1123	12.4246	10.5871	16.299	23.7964	39.3226	39.6026	44.0497	34.6439	33.7045	39.6285	21.4006	25.9826
1547	16.286	311.864	53.539	62.3387	35.2292	57.0303	50.4658	49.6746	41.5099	64.7926	48.5056	19.9184	40.6931	41.1624	56.0064	59.4377	48.2223	46.5371	51.0161	41.4176	42.0642	60.777	46.0443	60.7167	42.5708	42.3898
1548	9.395	622.406	19.5101	17.0639	18.0637	22.0806	23.7788	14.1202	18.9944	14.2256	71.2658	37.4524	40.9684	18.4486	24.8881	30.7536	19.5856	36.5273	34.6504	44.9847	38.3349	44.4947	44.5488	35.3054	23.0518	26.9926
1549	10.739	366.243	1.89726	1.35871	2.38647	1.63793	1.7564	1.85258	3.2508	2.10863	1.98023	1.83464	2.28058	2.41557	1.7957	2.27341	2.66135	3.35365	9.62627	9.46002	10.4217	9.02073	6.9545	5.80505	6.41452	7.86164
1550	8.081	268.203	3.00271	10.7175	4.42163	4.46663	5.94276	2.03379	4.0671	6.25497	9.11249	8.88177	9.33016	4.88953	6.20502	8.04837	51.2534	35.0855	17.0766	17.2251	17.427	17.7548	17.0172	17.7867	16.8307	18.0533
1551	10.606	232.938	4.08936	1.92624	13.6125	3.24213	3.81869	2.59432	3.8726	19.6	10.5219	12.1458	6.99079	17.9532	21.3496	5.40361	25.3574	8.12195	29.5584	62.8049	55.3251	49.0081	34.8058	17.2142	12.8713	10.5863
1552	2.784	308.1	29.3393	39.6625	37.7883	49.8454	40.2592	42.5053	44.4562	34.7008	35.6341	40.8854	37.3322	41.3695	49.1344	44.6596	41.5879	44.0405	34.0575	32.0397	36.8434	41.1195	39.8531	33.8951	36.8944	44.7553
1553	9.135	175.023	42.2931	58.4142	44.1564	51.2885	45.924	51.3098	51.6172	46.5254	65.3424	36.6304	52.913	43.1166	12.3568	10.5173	22.2198	29.1801	52.5503	59.6257	58.2046	63.1115	54.1905	53.3367	35.4427	41.3346
1554	16.219	746.508	23.9242	16.5243	8.08013	13.9389	23.7462	25.5182	20.8893	20.9924	17.0438	23.866	15.3636	18.2437	20.3799	21.9611	20.989	32.9695	5.95038	1.52694	0.697878	1.80185	2.29914	5.72402	19.9645	11.5038
1555	6.336	662.365	5.49603	0.786217	2.35939	0.511963	6.95124	14.818	10.8265	1.49203	12.2712	20.1486	9.39485	10.8029	52.8253	40.6573	28.9016	73.5529	14.6761	16.0826	16.5352	16.0783	16.7617	16.2197	16.3548	16.1823
1556	7.522	500.315	28.2558	19.4836	17.1751	23.0376	20.2695	8.20685	16.9034	11.9235	17.8724	27.0536	21.968	39.939	17.0783	27.2788	20.2924	18.6827	26.2961	26.0522	29.7225	28.0625	26.2211	27.8521	28.8323	29.0195
1557	0.965	631.117	43.1317	12.8261	18.2943	31.5795	22.3277	36.8022	24.8078	3.64429	43.6278	39.5626	28.0589	35.9699	79.9749	39.7081	8.55996	29.4986	18.3206	18.7654	20.4826	18.3025	21.0211	23.6848	24.1137	20.5674
1558	4.663	568.305	37.1173	42.2483	17.5774	15.5541	5.51867	13.305	24.4045	12.1592	29.4737	10.0734	62.3116	6.3351	18.0975	12.0315	21.8294	55.1982	13.5411	15.6797	12.3853	20.9218	17.5181	17.1372	14.7638	15.3667
1559	0.897	492.035	49.3259	39.1586	51.5456	54.0955	35.2751	21.3881	47.8388	30.0644	42.5057	40.0196	49.5125	63.4656	41.5141	52.3316	52.2276	49.925	47.007	44.5641	44.8081	45.5828	52.5406	43.0826	55.4851	64.7578
1560	7.292	634.37	50.0392	0.21724	33.2624	10.4046	10.3363	28.2092	32.7274	19.8116	0.183081	14.1929	35.332	23.5912	43.306	22.9901	65.0638	13.7599	27.2873	29.7022	27.8013	30.8525	29.9459	27.4035	26.1689	29.0965
1561	2.875	419.135	26.7103	0.531257	55.2456	0.746674	16.2921	11.7901	19.957	15.3815	0.276273	0.384643	0.149746	0.864778	1.24532	1.45141	1.17164	1.13357	6.10645	5.65476	6.40712	6.69408	6.49201	6.8239	6.53331	6.64599
1562	5.033	488.243	2.39488	1.57558	1.55291	2.60335	0.937179	2.31942	3.25168	4.62249	6.93023	56.7479	15.3011	4.88995	23.3591	48.0855	8.97016	18.838	11.7683	13.1868	11.9373	11.9089	12.5204	12.8617	13.4987	13.0285
1563	3.693	156.113	20.0579	52.8699	23.5845	49.317	54.4743	31.2476	55.5473	90.2193	30.7727	31.0361	46.1815	22.9187	16.9612	18.2549	51.9712	34.6395	37.3925	43.9045	40.8526	41.5357	39.6696	45.0454	40.681	43.6114
1564	6.596	632.354	8.86329	0.963877	4.69123	6.09434	64.3685	11.5505	21.063	30.9466	0.848055	12.2788	2.70485	22.4166	7.40191	13.4478	19.1999	3.62036	16.9905	19.3202	18.1561	18.2321	25.0062	17.7684	20.8144	18.1133
1565	9.134	480.226	42.5891	60.337	38.6634	50.4345	38.4397	44.6883	42.093	46.5929	58.3976	29.1932	44.7706	34.8769	12.3117	9.83028	21.0496	27.0176	24.1964	28.7119	24.9272	27.7821	27.232	29.5261	18.1049	20.3583
1566	2.726	265.061	1.34844	2.553	1.15611	2.42702	4.20148	4.08951	6.95452	13.274	1.55093	8.51139	0.992069	0.308767	1.42983	3.3038	15.0594	2.69321	6.43075	6.72465	6.62465	10.557	8.14463	7.61208	7.70555	9.66639
1567	7.497	506.263	29.5015	16.0818	22.3206	55.1539	61.1956	19.1498	32.9228	74.9893	44.9569	34.9768	53.0468	54.03	42.5555	45.8567	25.9033	40.3131	42.643	43.5278	35.2325	44.6653	32.3067	37.8707	26.5111	54.7079
1568	10.607	443.172	17.5391	15.9357	14.2222	19.2278	16.1898	20.8631	19.3292	42.021	28.9796	28.4137	23.0644	20.8502	19.6685	26.201	42.7359	23.9442	58.591	60.7441	54.9691	56.395	45.5057	34.929	28.3333	31.1525
1569	10.144	485.182	16.2318	13.0017	16.5732	17.7221	14.5474	12.678	16.5326	26.2326	32.0498	31.5719	20.8934	22.9234	21.9064	33.0519	43.8139	28.8215	41.9513	53.257	47.0959	53.8494	30.324	45.558	28.9116	31.3109
1570	7.467	450.333	2.56021	40.3776	3.24372	12.6318	14.6157	1.95898	2.89036	3.66791	15.2152	21.5331	19.3005	1.53586	5.73512	18.4158	9.74243	18.2785	13.5776	11.4795	16.4802	21.0353	18.2257	11.7295	15.718	13.521
1571	9.245	399.276	2.18294	17.1208	4.29528	11.0227	3.70237	2.44103	4.23568	7.0118	8.34085	12.9756	5.38787	3.25239	6.95945	20.9233	26.8367	10.5377	13.5273	14.0978	13.4632	13.1086	14.2458	15.1051	11.8208	13.3952
1572	9.813	468.339	35.9099	30.7474	53.8537	29.836	28.4864	29.9259	37.6269	9.99643	12.4447	6.11042	11.3233	12.6093	12.9677	11.3429	12.5497	11.339	21.3955	25.8154	23.3413	21.629	19.9471	17.4278	14.5179	15.4654
1573	8.911	611.378	34.7131	43.4808	43.7037	53.5592	44.0231	43.5615	49.4547	42.4346	38.8236	40.5962	52.86	60.4177	27.4898	35.6615	39.5416	42.1527	44.6287	54.0672	58.6759	58.5875	56.4436	50.2928	32.4897	38.3347
1574	7.597	475.268	28.5231	29.0084	7.77268	46.5394	53.4284	19.2193	62.2953	40.3367	7.10019	11.0768	12.2842	14.2774	7.63137	13.111	15.1835	14.9612	11.781	12.7777	12.8061	14.2316	13.4579	13.8727	51.7434	51.8933
1575	1.066	233.982	59.4962	32.0492	35.673	36.0847	37.7092	44.3553	43.4884	70.8977	67.7927	56.5978	55.3123	58.4889	58.9819	47.4733	55.6356	50.848	47.9883	51.6195	49.5347	49.0922	52.2375	47.8677	48.0329	40.2944
1576	7.8	593.271	45.0558	22.6741	33.2403	23.6412	16.4017	25.6356	33.4652	37.4832	62.5807	46.7739	42.0416	41.1778	40.274	46.3381	51.9943	35.3763	47.2803	52.8518	51.8897	49.0213	52.0074	51.1154	38.2778	41.7255
1577	6.432	500.313	6.47774	6.92561	10.0412	2.16512	5.03365	10.8375	6.21662	0.337786	43.1754	55.8808	18.3578	0.641509	77.2246	38.5493	47.3374	63.5577	13.5389	18.829	18.1246	18.135	18.3525	23.2832	20.9298	18.369
1578	3.004	274.134	22.4945	17.8424	18.6618	57.518	19.1081	19.6797	31.87	18.2495	15.6847	15.15	12.3412	17.0865	35.5884	52.0509	20.0922	21.3822	38.4569	38.8634	38.7225	38.9235	35.713	38.6686	41.433	43.7231
1579	3.316	244.141	22.2959	35.1317	53.4867	51.4466	45.0037	25.7576	30.2617	20.935	39.2125	39.5786	39.9697	37.3612	24.4201	34.8775	9.34827	42.5715	32.9028	30.3626	30.393	29.2411	30.9021	31.7103	35.7367	32.1122
1580	4.815	554.29	4.42328	8.16824	7.32886	7.20005	8.72207	5.1765	6.83463	9.52939	4.9895	4.28823	6.48515	61.3612	5.95101	6.03575	4.30048	2.85226	5.13518	5.70004	5.53108	5.70028	5.81504	5.61663	5.58026	5.79625
1581	8.025	280.239	23.5388	21.8701	24.9513	28.9493	36.497	26.0432	36.2586	49.8375	34.1677	41.399	40.5459	32.4024	27.558	34.1118	53.0861	37.9903	34.2339	35.4144	35.2273	34.8525	40.5125	36.1876	36.9943	35.4427
1582	4.213	187.119	21.4649	27.7269	15.0981	22.188	26.8696	12.4352	18.3143	17.6666	28.9532	40.8795	33.2383	17.8586	30.9759	57.3375	52.1976	58.9379	24.7707	24.9113	29.786	29.9773	26.3364	34.3831	28.7021	31.9955
1583	0.915	188.007	40.388	9.37367	8.21902	9.08082	10.603	6.37458	9.90456	73.3207	24.1115	24.7527	12.4442	24.7731	76.8723	12.939	30.9775	12.2562	13.2698	8.95625	10.7478	9.37367	10.5785	14.8032	7.98592	27.4033
1584	1.027	361.002	39.0877	17.7268	18.5895	57.33	13.3608	23.4953	34.178	19.6516	52.1815	37.9851	30.0636	32.1807	23.3532	20.2821	32.7829	26.7729	28.8777	36.8757	30.7802	37.0571	32.3399	26.1176	31.231	28.5094
1585	3.348	187.119	44.7797	36.685	35.9654	57.2974	41.8934	52.7273	53.4654	45.0356	46.0463	49.4591	55.2266	39.7962	44.2772	50.5808	42.02	44.9338	46.9885	48.3967	46.7714	48.3752	51.4075	49.3772	49.8316	50.4514
1586	8.752	505.287	0.89557	0.578519	1.1165	0.348856	1.1064	0.934784	2.42568	8.99173	11.3415	30.9285	6.65282	2.82951	3.15779	2.60657	20.5061	2.51421	13.9604	17.0107	16.4962	20.1219	17.84	16.9351	6.28382	9.02245
1587	3.241	437.178	2.25585	36.4702	16.0986	28.6995	18.356	20.4603	27.6488	30.5642	14.2712	14.0388	12.3189	8.00122	8.41042	9.20434	42.1603	19.7962	26.705	29.9119	28.7328	28.3158	29.2547	27.9235	29.3197	30.6844
1588	9.483	581.368	17.4522	43.1524	48.0644	56.8926	42.7737	29.8791	28.777	21.6319	11.9511	12.4029	25.3998	21.6596	6.54658	12.3049	10.4338	13.3203	28.248	31.684	29.768	31.3161	30.1322	26.2885	17.3927	20.6016
1589	3.953	532.288	15.3827	32.3794	11.6587	46.143	44.7264	6.00274	14.8915	29.082	23.9443	52.2331	59.3994	17.7592	8.42597	21.6737	3.56783	10.777	19.3471	21.0399	22.8069	25.2518	17.5733	24.1843	24.0473	20.5254
1590	9.397	507.302	1.26694	1.94173	0.881701	2.292	0.776598	4.8757	3.53342	5.92797	14.9551	19.1425	9.51695	5.9133	4.2907	5.27862	36.4148	6.35994	17.4463	28.5195	22.6688	26.2866	25.1049	19.1059	7.57081	10.5523
1591	0.897	595.068	57.8095	58.1782	20.1881	34.2116	36.3367	29.9725	43.0767	25.9558	36.425	17.5675	27.6961	42.9962	33.7256	51.6479	30.9312	42.5371	41.5248	37.6585	23.5588	25.4864	45.6365	25.9997	39.558	47.4785
1592	1.702	230.125	5.10683	28.9524	12.292	21.808	4.44127	4.72096	6.29535	4.14815	9.01497	9.83616	5.18731	11.8529	8.89385	16.0042	23.8929	17.0383	14.4834	14.594	14.8603	12.8171	15.1508	15.2616	13.02	16.2227
1593	3.157	260.136	7.84632	19.0279	17.8673	18.1155	12.2061	12.57	9.58943	12.3946	6.05489	9.09046	10.3691	9.85823	9.95798	9.79408	2.44912	14.2913	20.1385	4.73536	12.4875	20.7485	9.09821	13.6203	21.3494	24.6439
1594	1.322	309.051	17.7748	15.6807	21.137	29.2943	12.4743	28.9574	25.6325	22.2491	12.6757	20.0283	15.0948	15.6557	22.4207	34.9336	28.1709	19.0244	40.0675	41.6649	50.3392	44.1069	46.5604	49.4545	51.2882	56.7273
1595	1.618	292.072	12.5165	12.0883	24.8212	23.3412	19.8916	15.9689	17.0529	17.0569	10.9836	24.1877	7.63392	9.53326	15.6883	13.0042	23.0844	13.0117	17.9303	15.611	16.6858	18.2725	15.135	18.4158	18.3895	19.4243
1596	16.267	457.794	54.1723	34.0878	36.2725	35.9387	35.1695	48.902	43.9393	58.1038	49.5599	41.8856	41.11	40.1676	55.2967	57.276	47.5751	47.5333	56.3982	43.5108	43.2789	43.6716	34.3443	18.4945	42.2179	42.5961
1597	10.607	772.523	5.00801	4.08959	4.43699	6.10835	9.27491	6.58098	6.86834	14.2209	9.75783	5.65014	5.22916	5.65365	3.0585	10.4588	9.76255	7.94702	0.984816	0.636018	0.961868	0.678385	59.7313	11.0439	19.0417	11.9176
1598	10.307	413.295	0.729072	3.20795	0.491826	1.55435	0.677319	0.825009	1.37655	2.60179	1.27571	2.40618	0.523269	0.632423	0.606657	3.87431	34.7681	2.97553	6.69884	5.76483	4.82758	5.6988	5.35921	6.2876	6.10437	6.21019
1599	8.032	633.323	50.5267	39	49.2923	41.349	59.7066	57.5504	58.3276	85.8576	61.1391	28.1938	51.2378	52.0506	59.1139	58.9603	45.1103	51.9305	51.9823	56.1385	51.915	59.061	57.7336	55.0039	45.366	45.8595
1600	8.365	648.325	17.4866	57.6838	32.6594	39.7729	22.9767	55.5851	47.4765	28.0911	20.1783	26.0403	40.5671	42.28	17.7989	31.6235	34.7421	26.3706	33.2422	35.0829	36.4949	39.9392	37.7191	38.042	28.3291	34.7463
1601	16.144	156.88	73.3138	38.4926	39.1337	35.2196	42.5836	30.7071	37.2506	35.1156	31.0671	30.6871	27.625	30.2444	37.8504	25.6755	13.8598	44.1741	44.0961	32.2736	48.7662	34.1658	46.185	46.7407	29.0471	21.4165
1602	8.029	609.362	34.3978	24.4878	39.7023	36.0004	40.2455	31.7431	48.6326	62.6531	52.1993	48.96	54.589	54.891	35.7481	36.1953	53.1577	40.4493	54.0149	58.4962	50.7504	55.5942	58.0499	57.2934	43.7206	45.645
1603	9.662	586.358	42.0424	53.6973	35.5739	39.3561	28.0863	39.4934	38.3374	21.8988	34.0189	25.9679	27.445	28.2812	28.9424	46.3717	22.2326	36.4161	43.0507	48.8319	49.3934	58.7765	51.9883	39.1596	31.5044	33.2354
1604	1.15	358.111	26.3292	34.7875	35.102	30.4433	36.9839	39.2418	28.2038	72.0387	40.1166	32.402	39.8776	34.5141	35.1749	42.8514	36.2589	42.4638	33.1223	35.0907	37.7854	39.0883	37.2811	41.4937	39.5191	45.3923
1605	10.367	356.27	2.29123	2.02361	1.95059	1.97697	3.25446	0.614606	3.25118	4.69992	10.0333	12.9698	6.54666	3.4565	4.02194	7.79581	27.9594	9.42995	12.7451	7.98491	7.27573	8.0737	8.88016	10.7092	11.7116	10.4704
1606	7.177	329.219	16.7182	18.2314	11.4281	55.5885	23.391	9.61451	19.9064	9.71075	23.4492	34.2342	23.2884	27.9535	12.7361	42.466	16.5658	18.4668	22.8924	24.3619	23.7682	25.3498	24.6191	24.3278	28.0669	27.6378
1607	3.381	132.077	22.6257	42.8216	27.4472	46.0831	60.6115	46.2096	47.9525	41.6596	15.7782	30.8749	41.6164	22.2127	21.4372	38.3775	32.6297	37.0994	34.2495	35.642	30.244	30.3256	36.0296	34.6148	35.6173	44.9784
1608	10.151	774.537	5.96681	6.88596	4.88282	2.40572	5.73125	7.71799	14.9619	9.53212	6.86898	9.41522	13.3511	7.20024	5.78154	12.7765	9.83132	8.25029	2.94455	6.3025	4.23233	7.66844	2.82272	5.31316	4.65321	12.2483
1609	1.15	379.104	30.9423	27.2545	19.57	34.4275	45.2872	70.3315	44.5739	37.8556	32.8466	27.4134	30.9352	39.5417	45.2956	44.4286	29.0855	31.9748	24.836	32.5786	33.0407	30.5012	29.134	30.4368	31.0779	31.7556
1610	0.948	412.998	37.5132	56.6712	27.4726	21.4243	33.7651	18.0556	31.4715	62.2594	38.7637	5.37909	22.871	18.7072	28.1039	50.3747	59.7901	52.5609	27.6571	39.3506	30.6767	28.4299	29.7796	33.9738	37.315	32.6079
1611	16.223	806.583	30.151	22.9427	16.2271	41.1445	60.2549	24.818	16.9365	37.2942	2.24276	1.86503	1.81995	24.804	36.5399	29.8945	32.2026	33.2135	34.7909	23.4057	21.5991	23.0625	15.7746	2.61428	27.9261	30.4315
1612	3.741	203.097	43.9842	42.4807	33.5486	51.4511	37.0619	27.8225	32.1313	16.4064	46.3708	51.9066	38.4524	40.3001	50.7982	76.6003	29.739	56.3866	43.9257	41.6696	42.8077	44.5828	41.2209	42.4208	45.5611	43.0161
1613	16.276	179.91	63.1318	53.0804	40.5469	48.024	52.9465	42.9783	49.9209	68.5274	52.688	28.631	43.3464	45.5277	65.8851	42.7829	53.3979	63.8848	52.48	41.5205	45.4526	22.2468	48.4365	48.1707	41.9812	41.6719
1614	5.544	648.349	18.9857	0.829208	8.92074	6.321	60.0722	8.8385	13.2975	12.1036	0.295181	18.8554	8.31401	28.4291	21.7114	20.7143	23.2858	11.2673	19.9516	20.6939	18.0457	21.3854	20.5085	20.6755	19.8836	20.754
1615	0.907	515.09	41.7925	9.69008	7.16715	13.3605	26.5254	15.3456	8.3118	7.40302	32.7605	24.4431	13.9007	12.7069	73.4734	57.4564	5.30791	39.2967	7.84152	9.35915	8.25161	9.37408	12.0158	16.6247	9.0161	6.92358
1616	4.855	468.198	2.87931	2.51662	2.77081	4.20719	3.30911	21.4685	10.5657	2.47576	12.4077	11.7047	2.91993	35.5901	73.385	66.4505	13.0258	58.2736	16.6569	19.5206	19.1137	18.3702	19.0326	18.1742	20.5295	17.8891
1617	3.347	1565.69	16.9197	28.5272	30.5173	54.6678	39.3086	31.4229	29.9927	28.6879	14.8015	32.4468	13.9076	9.37938	15.2364	36.8786	7.13383	16.6912	19.5541	21.2515	20.1546	19.1052	22.6607	21.8742	24.4466	17.4048
1618	6.981	302.164	68.8674	55.9645	37.5394	54.4566	39.845	33.9157	42.0856	13.2575	32.8634	32.3958	26.9834	35.2321	28.7206	29.5871	16.4758	32.7421	31.1929	31.4979	33.296	33.4339	31.616	36.2961	32.6838	36.3725
1619	2.769	157.072	26.4969	55.9489	18.6285	44.7858	36.1065	13.027	17.0675	11.766	20.6329	34.6726	31.038	16.9993	33.7172	49.9157	37.0844	41.7343	33.6453	33.8843	29.6034	32.5749	29.571	32.1301	32.0454	29.878
1620	6.522	632.354	13.538	1.279	9.8194	5.15503	25.4311	9.14682	14.964	15.4949	1.31662	29.2517	20.1298	58.2671	31.7084	59.5266	33.596	8.97237	15.2356	26.3885	33.6829	27.3097	11.0944	40.0854	18.7212	30.1065
1621	4.605	495.264	11.3067	8.95563	27.6413	42.1854	59.4814	22.8881	18.4429	3.4419	15.0789	28.1003	14.6665	32.0936	6.40774	8.00044	17.508	4.51142	23.1905	24.492	21.607	23.2149	43.0288	28.7192	22.6318	22.7008
1622	13.981	158.017	33.1854	32.1994	23.4051	27.4906	21.1257	31.2673	30.828	35.4783	35.6419	29.3385	37.747	41.0405	24.987	21.8016	26.5928	37.5722	29.0858	32.2086	55.2744	36.3261	32.7928	33.1005	27.394	34.7839
1623	8.037	557.305	13.6319	30.917	12.5081	38.1521	44.1982	37.5074	42.3766	65.5492	34.554	1.4023	32.8133	40.822	28.2768	35.7847	46.8517	27.6122	33.0232	39.9316	35.3835	43.4875	35.5722	32.9003	37.8503	41.0193
1624	13.923	468.289	16.0895	55.6595	43.9004	23.2842	12.7846	18.519	27.753	15.9242	26.1045	21.0856	33.3599	34.4624	7.60426	9.17432	18.005	23.5026	28.927	23.7169	29.3565	28.8377	28.6502	27.7006	17.9647	18.5989
1625	3.47	131.093	25.1602	10.2268	10.0117	18.0235	22.4071	10.6103	13.8839	22.3191	35.6963	57.8726	40.9526	23.5959	30.4241	40.2057	16.1153	21.139	19.2731	19.4169	18.3984	19.2291	20.1183	21.5089	19.9068	20.6997
1626	3.76	262.141	7.26683	4.51781	12.4525	7.21249	23.4094	15.0011	13.5249	6.10186	12.7954	8.99462	29.4374	5.89898	4.57627	16.5532	7.67924	14.4082	11.8177	13.1316	11.4531	11.5394	13.4925	12.5788	13.4644	13.9669
1627	7.638	399.272	8.59363	30.4177	21.3012	27.3634	20.6265	20.9669	27.1865	32.0221	19.2391	20.6766	15.1887	13.5913	11.8267	13.5155	31.723	21.5927	25.7559	25.416	24.4961	25.4755	24.6209	24.5721	24.7442	26.4334
1628	16.239	811.534	50.5025	18.7861	25.7556	29.7834	43.5678	58.9945	36.496	65.3455	42.4035	38.8188	39.836	39.074	53.265	52.2814	46.1569	52.2944	1.63632	1.80793	2.19116	1.89322	1.87655	9.8229	47.1612	46.54
1629	0.95	474.107	39.6487	15.3966	20.696	31.2446	35.2901	50.5688	15.103	29.7149	29.9109	31.9416	21.6787	20.0216	72.2602	59.5318	27.7696	20.9664	21.5423	19.4151	14.3721	32.5426	30.9899	31.2633	27.7641	14.4864
1630	4.298	428.185	15.6315	2.89313	1.62454	2.98232	3.13246	5.03064	13.6904	23.5753	2.3188	1.18686	56.2829	57.2827	1.36601	2.22047	0.739217	1.49706	6.91861	8.00356	4.26934	9.18692	7.46864	5.07042	7.61074	10.0045
1631	0.087	181.905	19.5713	37.3944	31.8153	33.3	37.7565	19.8289	33.6087	49.1621	42.3732	14.8442	32.8351	33.4003	20.0627	45.7477	37.7536	46.6811	34.014	39.75	54.5271	43.0868	45.2635	34.153	32.3305	35.6609
1632	13.981	748.523	5.26797	11.546	12.4717	6.59378	5.18817	7.04857	4.63802	5.12211	2.79333	1.78871	3.48605	9.3135	3.56502	8.08925	8.03364	10.622	30.9866	30.0287	27.6581	14.3582	10.0106	3.95698	7.20612	6.29905
1633	16.271	136.907	23.6908	22.1992	18.2922	22.2551	15.2903	47.0183	16.9068	43.0121	25.3289	15.9646	15.1831	16.6931	28.6106	74.3425	56.5188	29.9854	21.2641	23.0451	21.6514	16.054	18.1366	16.2993	16.6597	25.1078
1634	5.753	662.365	10.0932	4.22336	8.74073	14.1449	2.93875	4.91409	4.71559	1.80444	62.8064	20.0274	8.33749	1.65801	14.6919	26.0909	25.0595	50.8005	12.5724	15.2058	14.4116	13.76	12.9644	14.2947	14.5406	15.2153
1635	9.188	343.271	1.40866	6.83229	2.14777	5.44261	2.52516	2.11158	5.21668	12.2872	3.16527	5.91967	2.68078	1.91158	2.04721	5.01566	23.61	4.21525	9.65711	8.38874	9.0586	9.49646	9.51277	9.42455	8.88644	8.58623
1636	10.157	811.533	1.2753	2.61748	2.24705	19.6806	26.6151	4.97454	4.3823	7.90742	3.4469	5.95111	5.45159	5.25835	3.25367	8.55447	7.85364	9.7986	0.930977	2.4734	2.29025	2.68754	1.08887	1.3498	6.66254	10.8636
1637	3.093	290.147	6.19336	3.11394	5.63927	4.89541	4.06164	2.74527	13.2588	17.8753	4.4705	16.5078	3.36026	3.52254	4.18726	2.05304	15.6337	3.52155	8.5354	10.4102	9.92297	9.18553	9.04571	9.61618	11.1648	11.7218
1638	7.911	571.289	31.443	37.0075	27.8961	48.4575	30.2015	19.9658	40.1374	58.7093	38.8405	50.7946	54.7371	36.5113	22.3079	34.0355	35.8517	30.5329	36.2548	41.5829	44.9776	45.1231	43.2551	42.5667	37.5578	49.1205
1639	2.901	129.023	31.9866	45.5892	39.5498	40.2457	37.156	27.0759	29.543	26.3282	30.7203	20.2198	23.7414	24.8454	21.5675	25.5054	30.0064	40.0162	31.8696	34.9932	32.4613	32.688	33.0331	33.513	33.1848	33.1188
1640	0.896	201.062	17.3449	37.1399	21.126	48.9568	28.5236	16.9715	31.4431	55.0021	36.038	27.846	26.8359	14.7952	26.2539	31.3175	60.0304	34.9211	26.2613	34.3296	42.2741	45.05	48.7796	52.8244	51.7072	43.5279
1641	8.409	482.242	13.3457	13.338	9.57788	19.5352	17.6124	3.95894	21.4854	51.5479	20.6526	34.2488	12.4325	13.4242	17.4018	12.6725	37.4515	22.1493	27.3782	32.7141	29.0086	31.7823	30.9492	24.194	24.2771	29.1334
1642	7.408	351.131	3.00019	3.93862	3.48924	16.2452	3.04583	4.34158	4.36235	2.31428	1.90211	1.43933	2.02497	2.62266	2.08664	3.58304	1.25826	3.68588	8.96546	9.73228	10.5047	10.9477	9.87684	9.44309	8.44603	8.75195
1643	6.745	501.316	1.83415	3.59971	3.96449	5.69388	9.12598	3.59868	3.40332	0.305753	42.2131	53.1595	6.50562	2.76952	56.4003	32.7101	26.8705	65.2269	16.3384	17.3127	16.2977	17.1275	15.6604	17.3033	16.1388	16.1792
1644	13.96	559.471	15.4393	37.1336	49.2704	14.6829	6.60021	22.3978	26.6359	15.4171	28.0822	16.1912	32.3838	53.6304	11.6695	3.92396	10.7335	26.7119	22.4831	30.5289	32.9964	26.7751	29.0049	31.8169	18.8962	26.5769
1645	5.675	660.349	0.967348	2.02664	1.11266	2.47859	3.47156	1.22349	1.21562	0.207627	50.0144	34.0495	10.3901	1.24165	58.362	30.3727	14.0406	65.076	12.9245	13.1748	12.9171	13.0857	12.7504	13.9597	12.9372	11.7846
1646	7.854	994.599	11.6108	24.2619	31.085	40.6931	14.9918	35.0033	43.1738	41.8794	21.1532	29.5003	55.1594	47.4769	7.17751	15.9145	22.0993	20.8471	29.1602	33.285	33.9711	35.5201	34.9658	37.8311	28.6211	28.099
1647	16.232	879.596	8.10547	3.30275	8.31988	6.69066	5.37233	8.59781	7.05628	13.3962	1.88007	12.8575	10.2647	8.32938	11.8778	11.7799	15.3032	14.0519	52.7199	12.7611	10.8688	3.89801	1.76286	4.17851	10.3502	9.59125
1648	0.926	218.042	7.44101	31.3877	21.7196	13.0672	32.5625	37.6667	24.0574	47.5897	46.4252	51.5036	35.5008	37.4063	12.7758	23.8209	36.4422	7.09924	42.5465	21.3326	53.2651	36.4528	17.4987	51.6056	12.2866	28.0225
1649	16.219	845.566	4.094	4.44371	5.77247	4.78479	5.29107	4.23395	7.2891	7.53439	0.446981	0.862616	6.71975	5.35795	2.77788	6.31939	3.90345	6.27326	30.8854	54.6043	11.4836	0.955367	0.58484	0.395661	4.94186	4.96808
1650	0.883	255.085	8.7103	6.47035	9.04101	9.81009	26.1609	35.5794	39.7571	21.0017	61.4695	14.9409	20.3521	16.1444	45.8216	34.8275	12.1872	14.8583	15.2977	16.877	10.9312	16.3579	12.0418	18.2856	21.1034	16.1034
1651	4.318	600.269	59.6241	14.5096	10.1911	15.848	15.256	16.209	14.3313	23.9995	11.5812	30.8679	10.2963	15.8063	70.1356	14.6148	43.0242	36.1233	16.3767	11.2108	8.09609	16.288	12.2953	13.128	11.8515	12.014
1652	8.414	490.269	2.9292	7.40261	10.5494	5.90167	10.6484	10.243	17.9307	18.5147	3.62519	19.8912	4.72036	15.5329	9.57232	21.5159	45.8787	31.8757	20.6882	21.9701	20.8036	21.5027	23.4762	22.3057	20.9028	21.0943
1653	10.957	458.232	3.38595	26.2763	23.9318	4.68234	3.36571	15.1918	28.7224	10.4683	15.9899	18.8004	7.90913	55.7775	2.03587	6.63033	23.6944	19.9468	11.6335	12.1907	10.9926	8.85801	10.2741	8.53585	7.37338	9.47324
1654	10.523	300.265	21.5761	37.1433	20.6537	27.4104	17.316	20.362	26.3718	24.634	35.5098	27.1029	33.4033	28.8546	23.2662	30.6731	55.36	37.4454	33.0445	26.8546	29.525	29.6703	32.1112	26.2239	25.8147	28.3871
1655	3.682	221.068	45.2545	9.67888	7.58938	8.6732	1.58853	5.54728	3.93256	0.995152	61.097	4.19102	19.47	5.07282	6.13207	5.45968	0.546411	4.04601	8.67379	9.63802	8.68818	8.09955	8.78545	8.69137	8.57636	8.08846
1656	6.483	500.316	39.6859	28.5705	26.5243	29.6282	20.8163	19.5723	21.8859	11.4955	52.2465	28.918	31.1479	55.5833	32.8833	26.7545	18.6227	27.649	24.8404	26.5969	30.7826	31.8384	39.7563	36.5261	25.7035	22.1252
1657	1.147	668.085	47.6321	27.3513	25.471	28.2628	41.257	66.0259	38.2512	60.8103	44.6784	47.547	50.8304	47.3166	62.4385	54.3136	34.1616	43.7809	41.1849	40.8844	42.0442	48.0073	36.1549	49.6453	35.5319	34.6328
1658	5.823	493.285	11.4142	14.6547	8.52091	9.95324	6.96977	7.00123	7.76691	2.35292	55.433	34.07	8.78391	23.9976	45.0431	38.2046	40.6981	64.0233	22.757	24.2029	24.7138	24.7549	26.1734	25.1669	26.6339	26.7104
1659	0.886	555.147	16.4868	12.2091	17.8809	20.6238	16.0894	38.3241	13.7879	57.5821	29.6843	49.1697	32.8591	12.5189	55.3233	28.6693	32.2278	28.5596	37.6764	28.5015	30.8282	31.559	34.5579	16.7506	29.9953	30.1297
1660	7.477	604.311	31.9871	41.1079	29.1804	32.6942	32.1976	19.3929	44.1766	78.8726	23.2991	31.4698	48.115	25.9553	21.2184	24.8363	39.0902	25.6977	34.4899	37.7878	39.1151	40.0123	39.9645	35.0206	30.7981	32.1053
1661	7.949	298.25	18.3736	7.95048	8.50454	7.37476	10.6696	6.19771	5.95915	6.18276	38.1008	21.6664	25.7603	22.2529	18.905	22.2665	16.0228	63.5517	16.926	15.9415	17.6097	17.2417	14.948	14.0059	15.0717	15.5324
1662	2.768	259.998	2.16606	1.63534	0.664757	1.47197	10.3923	0.494002	0.612264	0.537491	2.20374	2.28995	2.09614	55.0588	2.16516	8.30462	42.3263	32.0852	9.15581	9.14202	8.63922	9.7937	8.71549	9.09734	10.8533	9.1598
1663	10.73	162.919	5.1375	3.94908	13.6615	7.09013	4.92597	5.66848	6.85912	10.6677	20.9963	10.8945	7.67038	18.9716	5.98313	20.0324	9.90277	9.43617	15.6653	25.6517	52.2759	21.4153	14.7761	22.6452	9.3559	11.6192
1664	0.95	473.019	35.081	49.9934	23.2121	16.2237	26.0304	9.5118	24.3711	53.726	30.9367	3.48466	17.3277	15.0836	19.5642	42.4297	51.0544	47.1787	26.102	31.0332	26.7603	25.2902	28.4168	29.0878	23.1634	28.1121
1665	3.068	160.072	20.4396	52.4522	21.8249	25.0506	34.0913	25.9475	27.2647	21.1594	24.117	23.6896	32.0512	22.8236	20.7656	24.6916	26.508	32.7548	32.8864	31.5777	27.0917	39.9099	34.0962	25.9299	28.5411	30.7533
1666	8.624	789.515	1.81292	2.00373	3.87502	8.40118	1.72745	1.7361	2.25327	1.64108	1.30472	1.94367	1.24225	2.27915	1.3848	2.04605	1.28388	2.30838	7.26221	8.64755	9.19255	7.91649	6.0404	5.15463	6.62986	3.74471
1667	5.144	358.068	63.149	43.593	41.8874	43.8738	46.1631	54.3328	53.9551	61.8873	50.9068	43.8794	45.5705	52.9381	57.893	68.1212	54.5735	53.6367	42.008	45.4033	51.0076	53.3871	51.473	49.9047	48.1883	44.7268
1668	4.664	575.257	6.04153	1.13365	6.27492	0.594001	0.936462	3.23143	4.47718	3.15261	1.23811	0.666254	18.8343	54.4413	1.01748	0.880811	0.592169	0.594883	5.61527	4.82468	4.33607	5.44145	3.95906	4.79879	5.26769	4.99997
1669	2.751	498.003	43.8239	29.979	32.5528	20.7766	30.7282	35.0283	24.5413	35.5465	47.0263	52.2359	42.24	53.5747	47.8623	59.1163	62.544	40.7418	42.5666	35.3373	40.4856	46.1408	33.198	46.0859	36.0815	32.3545
1670	10.857	427.169	7.09312	5.20883	7.08699	7.48581	6.94401	5.71735	8.36022	11.0077	15.8465	19.1545	11.7125	10.3541	6.95642	13.3988	28.9279	15.0739	28.3718	35.6485	40.8025	38.0341	27.4096	23.9851	16.3015	13.5922
1671	0.867	372.089	53.4048	29.3484	22.6633	42.8166	18.7761	37.0072	31.9194	3.01798	24.105	31.974	24.0473	26.1741	67.5835	42.1497	34.1563	39.4321	25.7152	46.9133	27.0507	24.1637	30.4218	26.7252	22.4576	55.5121
1672	4.131	511.259	9.97759	14.7262	13.7104	15.7281	41.3208	19.0952	19.6615	9.48856	5.51947	15.2687	24.1149	27.4949	20.0424	13.2953	18.6171	3.92543	19.82	15.325	15.0831	21.0938	21.2632	14.5066	14.3988	21.5664
1673	0.908	473.06	59.0374	15.2091	27.7061	38.0802	32.312	42.7591	10.4772	22.2894	14.8187	10.4753	10.0914	7.89422	61.2838	70.1466	12.467	32.6824	12.5863	47.4661	8.91095	4.20329	16.5532	24.5336	20.9009	20.6147
1674	4.693	571.316	4.98745	51.668	17.8473	12.3391	8.07524	10.3823	10.574	8.59641	5.55828	1.25915	7.90068	5.46441	3.1887	5.57436	2.10861	2.4494	9.16174	9.90798	9.35483	9.18916	9.14581	9.1604	9.75792	9.55543
1675	8.431	437.259	9.0596	35.1399	8.91688	9.40622	7.05928	2.27522	12.5701	19.3812	15.8793	11.0219	11.1689	7.10863	9.84453	25.5214	17.7287	21.384	17.5644	19.066	19.2286	17.2403	19.6288	19.962	17.4977	19.8371
1676	0.908	434.98	65.6487	45.1005	41.701	20.9078	54.4871	16.524	17.5292	71.7262	25.308	5.32687	20.6965	29.0104	24.5586	64.1801	41.5582	48.6071	23.9465	24.6466	27.4588	28.5017	26.179	31.4573	29.0804	32.9991
1677	8.112	528.324	28.3537	41.8352	27.0593	50.3486	43.7945	29.845	38.7042	47.1338	26.3124	45.4204	44.2004	33.6652	27.4039	39.8085	46.2709	37.0591	41.0371	40.639	37.1952	41.2795	39.5638	42.5637	34.5465	38.0086
1678	7.848	304.239	18.5421	18.4078	20.0735	24.3631	20.9127	20.6964	27.5496	33.17	38.503	45.868	39.1854	33.2582	24.1211	28.4403	44.5383	31.6466	31.8825	36.8345	38.9079	34.6972	37.2301	41.5067	32.1442	33.0949
1679	5.459	268.112	1.18791	1.56975	1.133	1.48252	1.79424	1.10678	1.18955	1.32238	1.68179	1.69519	1.48847	1.17333	1.39581	1.79506	1.85283	2.09619	1.44949	1.62765	1.49485	2.12058	1.50767	2.08461	2.15926	1.9442
1680	10.144	467.172	13.5079	8.76213	11.2715	14.2655	12.7193	8.35054	11.5853	18.9478	26.0974	25.3712	16.9943	17.0684	19.2565	26.3792	37.0751	21.3231	38.3866	48.2289	41.9674	47.3957	23.3642	39.7299	22.3987	22.9826
1681	1.237	221.071	22.0691	13.9903	12.3406	9.85261	20.5566	8.96109	12.3358	12.8197	36.5401	17.5787	9.36312	12.6484	29.2884	37.2121	19.4189	18.4275	25.8298	17.057	18.3827	19.4404	20.6155	17.014	20.5336	24.1747
1682	8.447	527.299	23.9985	29.4136	24.8476	36.0659	25.7812	32.0011	35.4105	32.7216	28.1598	38.2255	29.3953	29.1324	14.6375	32.2893	40.1914	24.8037	35.3956	37.8337	35.5303	35.2729	37.2222	34.9766	26.8	32.6637
1683	6.109	510.263	7.07773	3.2384	5.15314	3.56674	1.34566	4.92477	4.25651	1.87585	9.14426	15.3816	14.9592	36.9551	18.6141	38.1854	22.6874	37.4358	17.4163	19.8825	16.914	17.5558	18.6698	19.9216	17.0709	18.288
1684	1.205	654.16	27.0446	38.5317	44.7562	49.7576	21.7906	32.7295	23.3179	12.0633	14.9837	24.5911	10.9949	12.4279	34.2484	32.3412	17.9816	28.6996	20.6239	20.0047	23.7736	22.2018	21.1485	23.0283	26.657	22.9619
1685	10.459	578.35	7.53027	16.0582	19.6032	17.7205	15.4279	18.4377	17.5045	10.9962	58.3091	25.5616	34.9466	25.8678	13.2729	28.1984	16.7899	26.8009	17.2338	18.1382	15.2966	17.258	14.199	17.8837	18.6356	19.0207
1686	3.739	354.134	1.32188	14.3665	0.640241	3.51834	10.4467	62.9885	38.0076	1.63172	1.18742	3.61169	4.64475	4.10581	0.812597	2.24216	2.02566	0.961276	8.62348	11.6372	7.68652	9.42702	10.9484	10.3885	9.89668	10.1525
1687	9.621	727.107	7.35828	4.04438	1.28671	43.4795	32.4222	2.90656	2.96661	0.99683	1.79281	3.72627	0.711259	0.700332	9.3238	64.9756	0.934887	5.87283	5.59219	5.2344	4.77439	4.16079	3.65359	5.40266	4.69083	4.02397
1688	9.602	440.268	4.34086	0.739648	4.36055	1.18302	1.23843	0.73941	4.41916	10.9663	2.92407	8.70966	4.0876	2.1669	1.46171	2.66506	14.8234	3.88167	11.4161	14.4625	13.0992	12.5442	12.7904	12.7124	8.07542	8.92197
1689	9.035	385.261	2.19007	25.9731	4.73654	16.282	3.86891	2.23567	5.03271	9.92557	8.81375	17.0347	6.14888	3.18762	6.3133	18.7847	29.7973	11.9241	14.8793	16.0195	15.0175	16.3858	15.3773	16.0714	11.7854	13.5207
1690	0.98	636.148	31.4164	9.87655	25.6041	24.8999	29.6486	12.5923	27.5116	15.3294	32.3984	52.835	18.5578	41.1393	61.7262	38.5899	25.4328	22.9179	25.6717	20.2526	26.2887	28.9681	22.995	29.7782	25.2561	31.3037
1691	3.734	551.203	2.50469	50.6515	36.8326	28.0253	24.0213	16.3926	15.7067	7.27132	18.3787	13.8608	16.8071	15.0309	7.91831	8.57575	7.36179	26.4364	17.1858	17.6829	17.6939	18.6938	17.0792	18.3055	18.5673	18.1262
1692	10.201	791.543	3.20518	30.3616	7.01377	4.47203	11.0428	47.8984	3.32322	10.1652	17.5024	19.2261	19.7003	15.7427	9.37597	15.9433	32.9967	2.43837	0.465139	0.630753	0.53088	0.692485	11.3076	21.8987	3.82096	4.38932
1693	3.537	463.198	30.4033	22.3367	17.8417	25.0757	28.5677	15.4052	20.0553	14.2824	29.3903	39.727	34.305	34.015	47.4825	42.2623	28.0079	38.5013	29.3392	31.9031	33.3906	33.3997	29.2349	32.5986	32.4066	31.586
1694	16.23	807.503	7.14753	15.901	9.64232	8.58073	48.6311	62.4813	23.8539	29.5198	24.5978	21.0612	13.7765	19.3555	19.2869	30.4518	31.9243	9.51771	1.29266	1.42822	1.43131	17.5643	21.0167	25.8675	3.36543	13.8983
1695	3.781	360.131	32.3486	50.4564	29.6311	38.2737	24.3154	30.0015	33.2195	17.7215	23.3026	28.1403	26.6176	26.7867	27.7163	67.1564	26.3834	45.8969	32.1794	36.277	32.2562	33.3758	34.6002	36.8991	38.6151	37.0481
1696	3.12	331.173	6.58405	20.0427	13.127	11.3753	11.6473	12.0498	15.5626	17.3481	10.5029	20.4829	8.46573	10.2206	5.76719	5.389	15.6168	2.86517	11.1414	13.8427	17.5903	17.6407	17.0041	18.1057	14.8655	18.3933
1697	10.316	511.234	11.3365	8.93827	14.9864	13.4461	10.2738	7.83048	21.4847	23.1413	20.0571	35.4625	17.4423	25.035	9.50496	18.1149	43.9355	29.9364	44.0425	33.552	35.713	32.1666	44.1139	41.0398	28.6076	29.5728
1698	1.255	174.099	7.12242	17.7504	10.1603	12.3293	13.8547	19.43	17.1754	35.0938	12.2773	14.7563	7.93089	8.51119	11.5181	9.30831	23.9966	11.8865	14.9162	13.9241	16.8194	15.5783	15.4023	15.059	14.8818	16.5886
1699	1.023	729.067	5.13746	50.0342	27.1789	46.4353	47.4964	12.418	8.29522	4.42879	8.72138	6.23265	4.85644	5.13188	28.1611	49.6211	20.9573	16.0275	18.4803	9.25576	19.894	12.1902	15.0914	14.0223	15.1766	15.5073
1700	10.237	300.265	8.04918	16.4611	8.93414	8.49578	7.19863	14.6243	14.017	9.23034	7.56564	7.79848	9.39458	8.84091	7.7779	17.6084	31.7108	15.7813	17.9953	18.4946	17.3052	19.9804	18.2812	15.3856	13.3517	16.61
1701	8.312	527.299	28.3853	14.3881	24.1066	15.931	10.1672	19.8933	29.8514	29.8882	32.9275	32.5219	35.5374	38.8575	16.4284	19.4918	38.884	24.6896	32.9807	33.1221	33.7086	32.8777	34.2922	25.0856	30.3202	30.8657
1702	0.087	124.952	42.4689	14.2272	34.0792	32.5908	37.2499	17.2801	36.2695	57.5559	57.0956	14.1863	36.0666	43.9048	45.0191	65.5852	21.7875	40.8058	11.8631	12.9593	37.6391	35.2936	47.3783	35.6672	17.1634	36.4704
1703	1.909	412.014	20.6095	34.5124	27.2618	30.2743	24.4924	28.0811	25.6242	38.7108	38.4244	39.9451	22.2067	24.6438	43.7621	50.5717	46.7899	38.4744	35.2455	36.8349	37.3305	35.3083	37.7778	30.7829	32.9844	33.8737
1704	8.654	1026.64	47.6688	41.1016	29.2058	37.39	29.0153	44.9434	36.6823	45.4227	47.6891	30.9699	38.1797	31.7032	42.9724	49.2945	30.9072	36.1614	40.1502	43.7869	49.2196	45.8654	41.5613	42.4141	32.8649	38.4745
1705	0.935	397.024	63.1453	48.0447	36.1338	20.5235	51.49	16.4874	21.9762	57.6871	21.3208	6.98339	20.5936	27.7803	24.4255	61.7669	34.752	44.7177	20.2909	22.7537	24.6266	23.8842	28.8524	29.1464	29.7896	26.1164
1706	4.432	497.28	13.2394	22.4294	14.4597	9.27231	46.5574	12.7101	34.1281	8.40314	54.8868	10.233	38.1746	14.7317	13.6851	26.2826	15.9462	21.4467	21.0665	15.246	14.9633	11.3675	16.7486	16.6914	15.6309	28.2859
1707	10.605	820.522	3.99403	7.30199	4.66753	3.85641	24.3065	24.0122	29.3133	12.7975	8.22365	6.52683	16.8302	16.4339	5.67333	10.8248	24.7399	10.1221	0.452267	0.494316	2.76409	50.8218	9.706	9.88263	3.99647	2.68521
1708	4.645	304.134	1.19295	0.380338	0.409002	3.52035	8.15491	18.1457	14.7776	11.4041	4.70428	20.1202	10.4372	28.1795	41.4918	25.0676	9.9043	49.6396	16.669	23.5871	18.2955	17.5419	19.4255	14.3317	20.4645	21.2807
1709	0.887	234.054	3.02899	2.68383	2.55981	5.59584	9.68083	19.0774	4.055	7.56943	3.07654	3.21794	3.04759	3.44294	15.5943	39.4362	3.19024	3.45468	40.7752	41.5723	36.4303	49.0933	44.3196	48.5976	51.3304	36.2047
1710	3.833	593.231	26.1148	19.6938	13.1842	13.2531	20.9013	15.5315	36.6921	56.7401	11.9127	35.0783	50.4043	17.5817	49.5004	12.03	4.32426	7.78178	20.4559	23.06	14.667	22.0476	20.9649	21.9252	21.7054	17.8602
1711	7.992	657.323	32.9359	17.4695	26.3822	24.1178	27.3463	25.156	16.6758	29.2223	56.5716	29.9891	38.615	24.233	43.6103	31.3996	40.2979	29.7792	34.7266	39.6911	36.2707	40.3223	40.7847	37.2663	33.3005	23.2916
1712	13.983	172.952	45.7635	33.8622	31.473	38.6249	38.6905	43.3092	34.8852	38.2298	43.6525	51.5255	41.5644	42.4393	44.2587	39.1194	39.6588	47.5304	33.7955	45.6064	32.3172	28.2434	45.9868	25.8081	33.7979	38.5846
1713	1.627	306.088	7.5158	31.7773	12.5562	36.5633	29.4468	13.4108	20.4938	20.9113	34.8725	27.8955	32.4327	13.4225	14.6797	28.1956	21.5133	32.0016	20.9246	20.4725	20.5292	21.655	21.491	23.0384	24.1179	24.1794
1714	1.436	371.075	46.6997	22.6093	40.7272	48.0737	31.5133	40.3984	34.9703	17.0287	30.3534	37.6044	22.7369	25.47	44.7316	35.6975	28.6011	27.6957	27.4964	25.7928	30.6885	30.224	27.4479	29.7606	30.0236	33.534
1715	13.973	249.967	20.6583	17.2592	20.4854	15.6132	12.6526	23.4469	18.61	21.0753	21.5987	16.858	19.2806	24.8812	13.5156	11.1253	10.4948	10.4328	26.045	49.9141	43.242	33.6347	38.2558	37.1734	13.7816	17.2877
1716	0.078	308.862	44.6229	24.9021	21.5175	33.5392	37.5538	43.2949	25.4024	40.9914	27.2888	22.6999	38.3834	37.4141	51.9809	50.5423	29.8667	44.1542	44.5249	24.4602	21.5339	42.0182	47.0003	21.772	22.4973	36.8612
1717	1.542	331.137	11.7055	13.4086	34.3496	16.0647	52.0662	17.8904	14.7026	12.2574	11.9457	19.0774	10.3425	9.40259	29.7465	15.7666	15.5446	18.8389	15.7562	14.9762	16.0558	15.5534	15.9598	16.4168	14.9329	17.9774
1718	16.219	817.536	4.11665	2.15779	5.29299	11.49	10.3989	1.93232	50.0097	28.8527	17.721	19.6073	16.6935	22.4062	19.93	56.0364	50.6684	58.6368	0.376252	0.537739	0.532167	0.476056	0.62547	11.8339	45.5857	8.44204
1719	7.662	591.255	20.3525	28.6445	22.1233	31.548	24.6643	17.9466	19.5572	28.678	38.2783	33.7278	43.0602	35.3717	27.8321	38.1602	34.6154	31.0604	38.7515	41.3323	38.6408	42.7719	39.0348	42.8785	28.6222	34.8986
1720	1.313	263.136	1.15375	2.02165	0.851009	0.833125	0.904951	0.836357	2.26753	9.35283	1.29052	2.36403	1.02753	1.00468	0.877268	1.74253	9.3155	1.25612	4.88037	4.29608	4.07781	4.17356	3.779	4.26267	4.35817	4.53242
1721	8.939	465.321	22.6288	28.7042	44.2526	29.4404	28.4593	35.4348	33.4247	19.3132	15.6793	17.7193	13.3232	10.4176	23.8613	14.3963	12.3875	14.6614	22.7716	22.5828	24.5184	21.6729	25.8994	24.2415	20.2584	21.0983
1722	6.368	553.261	55.5309	48.7427	34.1371	43.4199	28.2807	38.2921	39.0892	35.407	38.8514	42.548	38.6115	36.6326	37.6755	44.7613	39.3674	44.7711	36.5044	39.7583	30.8494	42.4719	41.1997	35.2954	33.4659	40.2898
1723	8.619	270.219	3.80778	20.0425	4.27272	16.6956	7.99907	21.243	25.5916	38.288	12.5083	12.4759	35.9392	13.0007	3.04639	9.29171	48.6563	22.708	24.4964	47.7795	48.1947	35.424	43.9152	20.1361	15.16	25.4509
1724	4.56	557.3	30.2338	1.00013	2.87607	0.156896	13.2107	1.15639	9.60669	6.2131	0.142454	1.92755	9.28595	24.1122	19.3447	15.3599	10.1381	2.89407	10.8307	12.1166	11.5943	11.5135	12.1856	13.3452	12.7284	13.1319
1725	10.733	820.522	17.2515	2.1159	11.7043	7.96415	27.6328	23.0653	23.4219	26.3276	25.8341	11.781	4.384	13.4039	21.7709	8.62528	53.828	13.8563	0.672782	0.702083	9.69639	49.851	6.55752	10.2014	4.36	8.02661
1726	8.665	282.255	36.7346	34.2159	30.7564	34.9664	38.8487	49.9094	44.3964	34.9617	34.1995	38.801	41.8347	50.5776	25.4621	38.8418	47.9434	42.8773	36.1595	42.9799	35.2841	42.8154	44.8403	39.3739	32.3117	39.2987
1727	6.2	660.349	2.01269	5.55694	3.46141	4.29807	2.60312	5.62298	3.70942	0.897234	36.1981	16.7601	7.7517	2.74004	29.6728	15.2596	18.0283	58.2306	10.7218	10.7653	11.0137	10.1402	12.1512	11.1825	9.56841	11.2417
1728	16.431	499.79	50.8457	38.5135	31.8001	36.9055	41.0979	48.6234	42.4598	59.8456	43.4085	40.5172	41.5654	40.7538	51.9157	54.4415	47.7621	43.2272	41.7075	43.6006	43.9728	39.6653	43.3846	38.2449	38.3611	38.5376
1729	5.235	498.209	1.00066	0.207611	1.43835	0.499958	1.69877	5.89235	4.16521	0.303639	0.926747	3.46886	0.521851	23.565	63.3785	32.0224	13.1859	35.7784	11.7598	12.4029	11.1631	12.3191	11.1307	10.3288	12.1853	12.288
1730	8.162	465.284	27.2751	30.0176	35.8076	46.2221	29.9974	50.6769	47.9582	37.4735	14.7516	24.3951	49.3539	44.6181	11.0211	16.0875	24.4681	20.0045	29.1258	31.1877	29.8596	32.2288	30.6175	29.2801	27.7748	28.0367
1731	10.145	820.522	2.22776	5.9891	2.86924	6.91285	4.88423	12.2051	3.41581	4.2643	6.18129	5.37922	4.11757	6.86289	2.92182	5.7703	3.86732	1.59815	0.234768	0.318358	0.826326	49.5467	4.57242	8.38581	2.78095	4.26379
1732	10.736	487.214	3.94769	4.8051	2.97995	6.50939	7.68548	0.402666	5.72432	3.55377	14.5978	21.5871	8.10704	4.12968	4.40879	20.0718	26.2088	15.8545	13.6444	10.2439	9.02119	3.96954	15.3054	20.342	16.6551	17.6821
1733	8.89	505.315	22.7458	18.2102	37.9371	21.14	30.9383	28.0191	22.8596	36.9213	19.8241	27.4467	35.4519	32.4222	11.8773	26.2852	39.4901	31.1875	25.8271	27.212	32.9028	39.9916	39.3902	25.6741	33.0225	33.4784
1734	4.053	214.119	22.2924	38.3781	27.4329	39.5151	51.3618	35.6718	50.6284	66.0321	24.3545	23.89	32.755	20.0694	14.7181	17.6762	30.4739	32.7209	33.1742	34.2277	32.1873	32.4829	31.6319	33.9645	31.3053	33.6821
1735	13.981	322.05	32.7028	37.3693	37.8571	30.9235	17.8673	36.2995	30.5585	27.3866	50.8987	37.0343	43.5705	42.2113	17.9263	12.2732	19.3087	28.2065	40.8938	44.2297	47.7104	46.203	38.9987	36.774	24.2605	30.9542
1736	6.424	594.136	54.5861	44.3669	38.8959	42.314	46.27	57.6392	44.0337	66.8445	50.2836	45.6871	43.5144	46.3793	57.2349	60.6426	51.491	54.5247	44.3236	46.0489	45.0983	48.3	48.971	47.9413	43.5813	47.764
1737	3.491	381.181	3.05112	45.5871	3.59386	16.5115	21.6011	59.6327	38.3578	4.07237	4.58079	3.69097	8.92158	4.05193	2.93913	0.771177	3.49482	4.73791	9.0773	8.98389	10.2223	10.139	10.6326	10.3117	10.9802	10.322
1738	3.644	595.246	53.1535	30.2366	7.8669	22.4308	30.8102	40.1957	50.5954	28.0732	3.09758	4.4971	30.6988	24.1371	3.21516	6.24435	1.83485	4.53008	16.4544	14.5148	18.0103	15.4753	17.3267	14.9013	15.1865	15.3378
1739	8.446	346.249	10.2275	18.9957	10.7964	17.5273	28.6305	6.05956	22.0123	44.0487	12.7958	21.6136	26.9731	9.18832	10.4787	20.8844	31.0988	16.813	23.7227	26.4367	21.7166	23.4619	24.3596	25.7427	22.2701	23.6609
1740	8.045	297.237	4.33349	6.90627	6.55539	9.11462	12.7059	10.8513	10.4261	11.9768	8.83164	11.6362	7.60452	6.27255	7.55762	10.6694	25.0296	10.1147	13.1411	14.6801	15.345	17.3714	14.871	14.7794	16.2602	13.8176
1741	0.859	248.099	30.2151	23.505	10.1738	17.7826	26.7143	36.4637	24.2738	68.0381	39.1691	35.3103	19.3398	23.0637	44.2531	20.5506	25.8259	19.0767	20.5375	36.7748	25.2417	20.259	23.9816	27.3854	26.1998	28.6575
1742	5.897	464.313	8.01249	47.9025	18.581	25.9188	16.207	17.2398	14.9294	8.84247	16.5929	6.98127	20.929	7.56664	9.42626	6.8173	7.32157	6.26844	13.732	12.5804	13.1624	12.6125	13.046	14.3753	14.4048	14.7301
1743	0.921	155.934	25.0118	36.2035	43.4748	28.5384	17.653	2.81827	27.0751	8.92802	24.7623	37.0776	27.5265	31.448	7.11561	15.6543	45.375	30.5846	33.4596	35.1936	36.3828	29.7547	35.2614	33.0523	41.4426	35.2881
1744	4.186	378.076	15.2125	0.311704	10.7835	0.898917	17.3934	12.2526	16.8401	11.8913	0.249754	22.6799	15.3	37.3296	12.7999	11.8964	12.0583	6.52348	15.5137	18.4043	18.1613	17.6049	20.483	16.6475	21.0538	18.6837
1745	6.907	632.354	49.4503	8.09535	13.2925	24.7915	11.3354	18.2474	35.6904	27.7359	0.641007	18.8823	15.1954	7.2611	30.8792	21.2917	35.5835	26.6821	24.3913	29.2586	25.8823	26.8272	25.8865	23.1161	25.3735	25.2294
1746	10.736	723.463	6.22436	7.04359	4.76243	9.16609	8.02801	0.45374	5.6245	4.88209	17.932	25.0286	11.3907	6.09001	6.78116	21.9788	25.8877	20.5582	16.5176	15.231	17.5393	14.2635	21.9635	26.2564	22.0784	21.5152
1747	10.024	369.269	5.48209	34.6923	29.8592	22.3188	17.8039	35.2606	34.4779	27.9148	5.82014	10.4222	4.84956	2.46464	2.54709	3.33817	18.3413	1.22409	19.2673	19.1022	22.4694	20.003	20.2535	24.254	18.8825	19.6046
1748	8.827	190.864	1.15631	4.9382	7.09027	2.92732	4.80414	3.0209	3.4984	7.11323	17.3649	5.15707	4.80659	4.53569	7.01269	3.39863	1.93484	0.55554	21.6392	3.34117	32.5925	48.9002	4.19264	8.09068	1.37812	2.48087
1749	8.842	536.406	17.6943	28.9961	35.3426	40.6077	18.4438	25.5838	22.2041	5.67773	38.8866	40.9213	33.239	32.0875	37.6252	51.4963	39.8492	56.4677	34.6065	36.9552	34.6465	35.0461	38.082	35.6278	29.4424	34.201
1750	2.919	276.03	3.49009	2.73936	7.15189	5.30426	6.40045	8.96982	7.7776	1.49663	5.2972	49.6295	8.12584	2.07322	7.06296	11.5658	4.90737	25.01	7.52881	6.63762	10.0199	7.04701	8.9284	5.62311	6.3927	6.57838
1751	9.706	610.363	2.01306	5.8699	7.85097	7.7304	4.51929	1.96297	7.70962	16.0343	10.3812	17.8821	5.33803	3.5873	3.97568	5.52724	39.3111	6.77289	16.8713	11.1933	14.4893	14.6135	13.8314	13.3732	13.3169	13.0627
1752	0.847	152.067	18.8194	19.887	6.99972	18.0261	19.0348	20.9743	30.7594	32.3419	47.0204	40.2527	43.3077	35.7605	34.321	27.554	37.7693	22.7601	30.0907	27.9952	32.3347	21.2853	19.2854	19.6761	30.0034	24.3748
1753	3.941	634.283	15.6368	0.370039	0.36208	0.38324	0.413295	15.8237	17.2505	6.2419	0.423119	0.471866	48.3361	15.5349	0.446384	0.467591	0.375066	0.443556	6.27411	6.58393	4.88264	5.79377	6.73083	5.84692	5.31515	7.51145
1754	10.607	373.144	19.3306	15.2821	14.1663	20.1255	17.2799	20.1729	18.3034	36.1641	28.3539	25.0205	20.8595	19.5699	16.6856	23.2535	28.85	23.8996	37.2956	43.0671	46.8816	44.5191	36.5321	29.5035	24.1548	23.008
1755	7.721	488.254	0.712863	1.78261	5.0059	1.92086	3.71481	1.33885	8.87198	13.1636	1.37306	13.1206	3.23501	5.7388	4.91847	11.6221	27.4859	20.084	13.3994	13.6467	13.6501	13.3864	12.224	13.0583	12.8337	12.8924
1756	8.823	188.867	8.3339	10.4221	15.0951	6.92948	6.50306	18.5886	7.59555	16.2701	39.2884	4.27501	9.74512	8.56089	14.869	7.82782	4.27928	3.44047	46.1286	7.90605	8.10082	11.0831	9.84974	17.0039	3.70985	6.28152
1757	10.733	188.948	2.76152	1.7216	2.97394	3.5467	3.66269	3.46988	3.17902	6.47306	8.09307	9.9981	6.42318	7.06586	3.63535	9.38938	34.5566	8.16282	22.9877	26.0916	28.5733	48.5334	19.1509	16.3004	19.7928	16.538
1758	3.41	275.118	19.8588	17.8149	19.9453	46.1455	19.1984	14.1437	21.9369	14.5798	16.8274	19.2896	19.1791	14.1887	21.5236	50.795	32.0347	24.6665	25.984	26.9682	28.0099	27.6128	29.6849	27.8764	31.3073	30.6882
1759	9.852	476.169	18.5119	20.2422	16.7473	18.5809	12.3024	10.8053	15.8567	27.0697	25.8136	25.7896	16.6668	16.5831	20.3049	26.2753	31.5985	25.3928	45.9622	43.327	37.9213	34.8062	29.0563	24.2619	23.4964	24.8583
1760	16.266	485.795	49.2768	26.4073	36.8036	29.0611	43.3844	45.955	42.6869	59.9679	50.2178	38.9184	38.7016	40.4598	49.7934	53.2986	47.0313	40.8166	44.4415	46.0538	39.7065	44.1147	44.2309	43.7889	38.6859	45.6655
1761	8.719	512.296	4.86518	3.20488	1.99541	3.15343	2.98523	3.14638	6.38784	22.5783	10.2781	33.6384	10.7891	4.91489	2.99818	5.60637	38.0428	6.91904	13.5721	12.4588	15.7988	13.253	11.3368	14.7665	11.2772	11.0685
1762	6.761	493.285	5.94567	5.93533	8.46519	3.00943	3.60889	7.18256	6.26714	1.62327	29.6118	16.6486	6.84929	13.779	18.488	21.9676	37.8041	40.73	18.0725	18.0587	17.3868	18.1931	17.6688	19.6672	18.119	17.2097
1763	8.125	640.282	26.6857	27.2455	32.559	20.9692	9.25637	58.1734	34.3059	18.9158	10.4493	4.90207	17.6908	28.5741	21.796	21.1704	18.6238	13.7997	22.6151	24.1233	23.6168	18.2342	17.3235	20.1445	14.5708	16.8841
1764	8.102	484.321	21.7096	28.3263	15.1398	38.4612	24.3997	14.5293	25.2902	23.1366	25.0225	33.5174	32.7251	45.3432	40.2903	32.6727	34.6135	40.5534	29.0043	30.2031	29.6058	30.9516	24.8934	30.1977	28.7857	31.7689
1765	5.912	378.239	3.33659	8.30554	4.44817	6.03762	5.79934	1.73113	4.00847	6.50988	5.47802	6.79075	4.94141	3.52005	8.51715	11.8625	15.8327	8.3927	8.12518	9.03744	9.65383	10.3807	9.77255	10.8108	9.90498	9.06902
1766	16.305	841.535	2.50148	4.61088	4.50819	2.6831	3.48968	39.4365	21.399	10.6128	7.22768	8.75206	13.7545	14.087	51.6331	28.5756	53.0581	41.0749	0.768262	0.752423	0.727494	8.79536	35.6803	10.1451	2.57203	1.35276
1767	0.087	321.892	47.8255	31.4509	36.6022	27.7389	30.4007	50.597	10.9346	46.5185	10.8365	10.0995	28.9897	9.71893	13.9397	15.3528	35.8695	13.2383	9.5819	8.60535	9.82343	10.9304	9.20098	9.94332	48.7575	47.2724
1768	16.26	214.881	59.4052	33.7873	35.005	13.2522	35.0724	48.4101	44.1128	64.1963	47.3884	38.3358	38.5719	36.0006	52.8317	51.5915	46.3383	44.8483	39.5035	45.1406	43.2259	41.5251	47.0914	20.5582	38.0817	43.8914
1769	16.26	475.766	59.4052	33.7873	24.0188	13.2522	35.0724	32.2689	29.8504	42.9032	18.619	26.2124	25.0166	24.6015	36.4194	34.1033	31.8583	30.631	39.5035	29.8468	29.8381	27.3508	33.3975	20.5582	29.4849	30.12
1770	5.057	546.285	4.66676	46.8893	30.7662	38.9924	23.0201	5.68095	7.30874	14.9144	1.70764	7.86914	7.32101	5.19054	6.93463	5.52079	2.19256	4.05827	12.3445	13.6654	12.6327	9.70127	10.8533	8.38647	11.0148	12.827
1771	10.722	500.37	3.72514	2.75886	6.45991	3.40537	12.2977	6.89728	7.48311	1.44492	8.44635	7.25881	19.6034	4.97646	2.0709	6.97207	5.20157	10.2654	10.5318	9.60094	13.0855	14.2807	8.49771	10.5861	9.33475	8.89711
1772	4.703	394.234	3.3408	46.6676	41.6229	22.7372	4.56469	1.39658	4.97203	10.1017	4.71968	6.82513	7.82085	23.6964	29.3594	9.00347	15.325	30.4447	16.0983	16.8555	16.0814	17.9662	17.101	18.0562	17.7747	18.4829
1773	7.881	805.49	1.6214	5.21425	8.69021	6.00341	2.56849	3.74446	7.19095	3.75966	1.34891	4.7771	4.7644	6.17551	2.34993	1.12258	1.31965	1.87025	6.13635	7.56175	8.42423	7.25489	7.68328	6.55661	4.23724	5.39998
1774	3.378	202.119	14.3009	30.0159	15.5674	38.8363	32.0681	16.7593	22.2817	22.6173	30.4576	30.0828	47.3702	26.7095	28.1976	19.0074	24.8829	33.2334	25.4152	28.1051	25.2504	29.1343	28.1254	28.3451	28.9905	30.5877
1775	9.133	507.245	26.9104	46.4129	31.8112	36.7631	25.0912	31.3126	28.555	30.8632	48.1376	20.5213	31.4005	23.5477	8.34023	5.68752	13.5516	16.0346	21.3258	28.4117	25.0829	30.026	29.4788	27.9219	10.3592	14.694
1776	5.24	209.083	14.5374	9.01986	4.75919	6.48649	10.32	8.64753	10.5672	8.37707	44.3187	44.7814	35.4596	14.9863	19.9477	18.531	36.5069	53.9961	44.9997	17.4485	17.3719	18.7521	19.1072	10.2697	20.9689	20.9375
1777	3.867	352.024	5.11008	6.73839	0.89919	45.0595	0.761165	0.191299	1.3011	0.253795	0.188143	20.2774	1.77161	0.234886	2.84572	24.7717	0.490644	21.117	6.92656	6.87167	6.62989	7.13087	6.46266	6.67899	6.28204	7.39537
1778	5.076	495.264	12.9189	7.33125	41.8754	4.34008	31.4685	5.07279	13.8794	5.6271	12.1611	5.32222	8.9038	12.5773	12.7495	8.36125	3.72287	4.85098	6.89428	8.65542	17.7587	7.64048	8.13888	6.76248	6.86386	7.97733
1779	16.35	353.761	45.9783	37.4817	32.6782	34.531	34.9311	36.3693	27.7481	46.9866	39.9881	33.2929	46.9454	46.4867	50.578	42.5161	38.5166	41.9738	38.9062	44.0421	41.3753	34.9236	32.9535	41.6597	29.9134	30.89
1780	8.743	638.335	14.9587	17.2552	16.7719	15.183	18.7005	11.7665	13.1981	5.25786	49.8124	25.3404	17.3631	17.5652	12.9604	20.2607	33.2385	55.0641	19.6344	23.3734	21.4332	24.9966	23.3789	23.8363	22.2468	23.665
1781	5.846	479.269	19.5194	27.9328	41.6144	27.5795	17.4477	18.0496	16.2281	7.90154	16.3225	13.7532	15.3336	28.08	23.0156	30.8655	15.5084	26.1028	21.8846	21.8991	26.7513	26.1526	23.1461	28.5298	30.6273	30.3255
1782	13.978	768.548	9.61752	33.3895	36.3854	5.2599	5.58413	21.4133	7.85673	3.74722	24.2361	16.0002	36.753	47.7384	7.05311	8.03321	21.0177	13.0031	0.778909	0.746725	2.96533	7.98407	40.2024	16.4009	9.33078	8.23693
1783	9.044	525.341	36.6212	15.4762	41.5562	11.2203	14.9161	10.5119	13.8633	12.6465	8.39677	7.34687	6.28454	4.77302	11.4386	7.86269	8.27915	8.53319	13.9746	16.4727	12.8439	14.4752	17.0217	14.5686	11.2755	11.7567
1784	7.213	359.212	8.99874	43.7724	40.1175	32.3357	5.82456	33.5652	24.5423	6.9366	10.1156	7.45652	7.01981	26.656	22.3324	33.9477	28.5358	26.202	24.0217	23.2265	23.5201	30.7509	24.6056	31.8838	25.6388	24.8217
1785	10.607	354.17	16.9889	18.9588	12.5666	17.7384	16.0358	21.0893	20.9907	45.3423	24.5272	27.7952	20.7961	21.9664	17.1611	26.4232	44.9199	25.4152	30.5423	39.4689	42.3903	46.8519	32.6891	30.5803	29.7708	33.7694
1786	11.329	413.198	20.6847	25.08	18.5703	17.1525	14.7565	25.072	21.2789	32.1808	27.5429	29.5351	23.1917	22.2334	20.7155	23.8425	40.3178	33.5525	32.601	32.0182	19.1184	15.3277	25.9245	24.4406	23.0081	23.0403
1787	10.6	83.9594	3.70256	5.71241	7.17721	6.13097	5.96755	5.18928	8.31074	16.5638	2.42748	4.56554	3.36536	3.35019	1.48583	4.41508	7.91118	5.77994	2.99081	2.7122	5.02052	3.97757	4.2801	5.95117	21.0667	13.2622
1788	2.65	245.136	2.39976	8.40702	6.04327	5.77256	5.70605	6.09009	13.3876	22.3183	6.41649	8.72161	5.14392	3.85656	1.94696	2.57551	18.3321	5.43025	7.4899	11.1764	10.8004	11.3304	11.0599	11.5555	11.4137	12.2613
1789	10.734	796.522	5.30355	2.88418	4.28007	9.81282	4.97879	10.0645	11.801	8.47591	8.59012	6.85915	4.12253	14.0297	20.0442	15.6028	22.7426	11.7101	0.835569	0.87196	0.97588	28.1805	11.92	11.8434	5.25483	8.89582
1790	3.379	757.188	46.1877	2.42334	4.32549	8.66225	19.7353	6.59832	15.3849	4.98499	11.7806	22.0129	46.2783	36.217	16.841	13.6286	1.5777	16.7884	13.1754	14.0801	13.5892	13.1274	14.4576	13.4543	14.5564	14.596
1791	16.134	249.967	24.3669	20.5417	13.5564	16.4192	19.7533	19.2356	17.3374	20.1973	22.7689	25.0133	18.3908	16.538	14.0507	9.89016	8.84524	9.14613	44.2239	38.2165	30.9115	31.8401	30.3798	28.7254	15.4857	24.1518
1792	0.952	107.986	40.5409	43.3703	38.0184	16.7899	44.1454	33.8817	27.7531	61.6566	36.6379	13.0715	21.3214	23.1516	48.9222	35.5536	30.1221	54.4113	28.2584	28.3767	26.2166	32.4884	26.054	29.7959	23.8864	21.6728
1793	0.842	323.05	17.6647	45.3232	10.316	36.554	35.2049	31.8601	19.3621	10.5159	11.0814	18.2021	11.737	9.7988	46.4142	36.2982	17.1883	27.9193	18.855	15.2421	21.5611	12.3246	27.8928	14.9361	13.7313	14.5228
1794	9.129	361.261	3.6008	16.5864	5.12406	13.3028	6.65952	5.08974	10.6989	18.6083	10.1198	20.5714	8.13615	4.63948	8.22004	16.7869	33.8721	11.3882	14.8453	15.8398	14.4542	16.2142	15.1261	15.087	11.925	14.2137
1795	0.945	538.012	31.5553	45.3096	19.1367	13.2686	13.5869	9.90676	21.739	15.9278	32.2987	5.20712	13.444	15.3084	5.69656	26.0309	34.439	31.9256	14.2292	15.3844	11.8453	17.9543	18.5953	20.0472	17.4028	21.3121
1796	16.307	299.747	44.6079	39.2816	32.7759	33.4057	38.9331	45.7138	34.6093	51.1869	43.4609	39.9123	37.7708	39.6948	44.9534	52.4291	39.5437	52.1601	43.2101	43.6652	44.8083	41.9813	39.6532	45.4053	35.1977	38.9249
1797	4.722	678.359	8.71947	3.76942	6.10669	2.18846	2.00221	5.34963	6.23971	1.0696	8.99333	25.5411	3.48108	1.16934	50.5281	16.513	39.7085	54.3732	11.1974	11.6396	13.0176	10.6458	13.3745	12.4888	12.5748	14.512
1798	5.256	554.344	3.12111	0.120375	11.2774	0.236034	2.77956	47.4268	29.9994	0.74919	0.185169	16.9643	8.53057	15.5375	26.7334	18.0866	8.1925	0.280117	11.7985	12.4157	11.6982	11.4145	11.207	12.3802	11.2418	12.324
1799	10.164	402.297	1.62913	0.95419	2.24848	1.65975	1.65803	2.18472	4.85083	7.67085	3.92894	7.2871	3.63656	4.79875	1.58547	4.0702	29.0509	6.18632	16.3199	11.3564	9.27684	8.55049	10.1542	10.1743	9.47105	8.89779
1800	16.26	330.836	37.4431	30.9236	30.5496	39.4473	7.63459	48.3701	36.4056	46.3348	46.1377	33.8945	36.3892	47.0637	43.1241	57.8034	40.0123	45.224	29.7104	36.6147	33.9347	32.4071	32.0545	25.2855	32.9694	38.2435
1801	4.46	202.119	34.6867	32.205	22.9721	23.9981	40.4119	41.6403	47.4441	29.5835	22.4511	29.841	40.2835	28.0844	24.4079	50.7061	42.9192	34.4524	29.9167	32.1547	36.2273	38.1135	40.2557	37.0951	35.1259	35.2836
1802	16.216	763.512	15.1659	10.2456	25.6735	22.1935	12.638	13.2386	8.80069	12.0561	10.3434	12.6988	9.09664	4.44758	18.0369	5.39301	5.1392	12.8872	43.9712	35.9063	41.2154	27.6868	13.1732	18.8488	13.3545	17.0107
1803	3.833	288.102	2.48712	3.51442	1.66987	5.4705	1.66679	3.36367	3.14405	1.7856	51.6173	25.0621	1.8077	3.01884	12.1023	2.98687	8.04845	11.9044	7.27848	6.83039	7.61269	8.08833	7.47641	7.12525	7.47846	7.30585
1804	3.479	432.104	50.7849	4.80155	6.15204	40.1988	47.9858	9.23255	21.4898	10.5871	0.166735	8.89012	4.1057	6.55459	10.0265	6.76646	5.31938	10.9208	15.8531	14.1782	15.8297	16.5445	15.6328	18.2177	17.4382	16.6491
1805	6.282	760.293	11.766	19.2726	22.7288	13.0699	13.5564	19.2286	16.0449	5.3481	24.0421	26.468	25.744	45.4903	45.6103	37.3283	19.7714	54.0637	24.011	26.6197	25.0084	27.246	28.1218	25.4372	25.7416	24.7323
1806	0.924	379.104	17.1567	5.06328	5.24815	10.3485	19.0894	55.7204	6.56776	18.1011	16.5669	19.656	23.43	25.6344	47.4057	36.3316	30.8979	15.3439	12.9014	10.7143	5.87259	14.7651	7.14854	10.8935	14.2415	10.1394
1807	16.226	298.159	43.9819	32.8529	27.3035	41.9165	38.5363	38.6827	41.5589	50.2541	51.5325	28.4831	30.816	28.8733	39.2493	38.8921	25.8572	38.6725	28.9822	27.2762	29.6074	28.0552	32.2084	29.4419	33.5944	30.9412
1808	8.381	580.396	36.7348	32.3227	24.6686	22.784	11.9871	16.6928	22.3228	7.93324	34.7914	31.8138	16.1303	30.0797	39.4227	34.0808	28.6984	54.0205	29.306	28.7906	29.2424	33.3473	27.4101	32.6373	23.3922	25.4572
1809	6.369	529.299	53.8517	41.2717	36.0086	43.8661	32.5585	30.4375	41.149	29.665	40.0507	43.7454	44.8322	43.1966	34.4652	35.6758	34.2274	46.0131	38.6037	42.1842	39.5724	42.4786	43.5602	42.6309	40.0861	41.3134
1810	7.787	646.309	24.6279	44.9212	29.274	28.2336	11.1909	17.8435	24.019	31.8976	19.9545	31.6467	36.6713	24.439	18.4059	25.8246	35.1935	21.0526	35.2375	33.3833	36.5784	34.8756	32.1796	38.8498	29.9191	33.1875
1811	3.731	128.082	36.0477	29.5868	37.5705	32.7888	30.9251	33.0904	41.0245	47.1922	34.4941	32.9797	33.793	36.7296	38.3354	39.0699	42.3672	43.7965	39.8446	40.8768	39.1335	46.0487	43.9097	40.0098	41.9801	41.9759
1812	9.423	369.286	0.803126	4.49971	0.999002	3.28608	1.69332	0.793726	2.64606	4.97233	2.83163	4.09627	1.20671	1.16055	0.933011	3.37283	26.5705	3.75537	7.6953	7.29625	7.78707	7.28937	6.88953	8.05749	6.61193	6.72829
1813	11.332	129.934	7.88535	11.3415	9.63628	8.06686	11.2199	7.73234	9.98678	16.227	9.53374	10.3264	9.83595	7.98759	15.3594	13.9868	48.4153	13.611	14.3745	15.2052	14.3449	12.9151	15.2182	9.9138	12.3099	11.2569
1814	0.976	364.081	3.8623	2.95802	3.33486	3.78562	3.70873	9.0217	9.24611	2.85131	4.16996	3.54915	3.66801	3.6521	3.03895	4.50528	4.16142	5.1101	43.6469	37.2204	39.79	37.5525	38.1419	40.6074	42.5859	33.072
1815	11.21	130.942	23.6989	15.1957	5.10665	11.3585	8.09355	19.7366	20.0992	12.7891	18.4633	9.93443	17.6934	9.82958	20.7175	6.98347	9.65731	18.8982	5.07972	5.2966	6.26569	2.7182	3.57009	10.9873	6.65002	15.2321
1816	5.497	511.295	8.43692	10.9528	6.11804	15.21	14.0498	13.0626	12.6975	8.54228	23.695	10.46	18.2707	33.5159	33.3154	34.0315	39.7967	44.9506	21.1006	22.5081	21.8936	25.9538	23.7569	23.9263	23.955	24.3257
1817	1.765	295.035	15.7856	19.5097	15.6447	16.9107	20.4113	20.4046	17.2065	35.0879	21.921	25.6767	18.8503	18.239	19.9981	25.0381	35.3413	19.5279	15.7724	20.3007	24.0629	23.0991	18.4476	24.9257	25.8976	28.6528
1818	13.979	774.538	13.2372	30.2179	10.7503	6.09895	6.49632	14.1024	13.2978	9.96073	20.9058	13.4292	23.1203	24.5337	10.7089	8.57191	17.1346	16.1186	3.5947	2.25559	3.39552	2.95527	2.27755	2.78863	11.3551	23.0531
1819	13.981	328.133	42.3811	39.8809	38.0564	33.8497	32.1043	42.3429	34.5751	48.4962	43.0341	39.819	35.7328	39.732	36.4142	36.5526	40.7369	43.925	26.8231	35.4592	22.6441	26.8992	33.9588	33.0782	35.4524	39.4878
1820	5.198	465.188	33.1179	33.266	31.8994	29.1167	25.8977	24.6717	30.2615	19.672	34.9864	31.6212	29.9299	32.6389	29.6316	57.8382	28.5895	47.0991	32.963	34.9086	34.572	32.207	35.0323	34.1633	34.1883	34.3718
1821	5.463	402.224	9.47072	12.1147	40.3626	3.19467	0.40156	12.2216	4.62704	0.331442	13.2453	7.61673	4.38805	5.61162	2.50779	6.74782	3.0863	9.21406	6.61134	6.56369	6.33372	5.61137	5.80952	7.03455	6.36844	6.87217
1822	10.18	439.214	13.2743	6.311	10.5258	11.8468	11.4099	11.2312	17.5718	36.3594	22.9192	25.1654	20.9546	15.2038	13.6168	26.3968	53.2065	20.985	31.915	28.6927	21.8289	21.2532	22.4016	33.3793	28.0898	28.5663
1823	7.359	543.258	18.2711	44.3523	25.6291	26.6331	23.5359	12.3512	20.7841	23.9009	11.7674	16.1849	21.4058	13.2364	13.2325	16.3575	17.5193	22.8814	20.9843	16.6861	17.8575	21.7622	21.0473	21.5894	19.9089	23.5481
1824	9.573	459.279	0.192357	5.77936	0.499258	1.37229	0.174206	0.208002	1.13063	2.15198	0.888948	1.70056	0.2502	0.171927	0.378325	3.62542	15.3555	1.65194	3.34345	3.04294	3.10884	3.17866	3.51273	3.80791	4.69431	4.12144
1825	8.297	215.886	8.81313	8.65605	17.3505	9.48363	12.1754	12.4636	7.66468	9.44447	28.2873	10.0107	10.3953	10.6636	12.8098	6.02862	4.37704	2.95753	34.2911	40.758	42.9547	45.3754	41.443	30.0146	2.47763	5.35174
1826	16.363	218.872	31.1969	43.937	38.882	39.9154	31.0691	41.7745	40.841	49.7059	34.6234	7.60336	31.9649	29.4838	4.82983	38.4592	49.8645	35.6925	33.1232	29.201	35.8973	27.6186	35.7966	36.763	36.5081	28.6416
1827	7.85	789.458	0.542209	0.369191	1.99658	1.47907	1.74074	1.71151	2.31823	0.796185	1.12228	0.889216	0.813357	1.0923	1.23595	2.49959	3.81245	1.77954	2.85994	4.92994	3.58618	3.56989	4.34175	5.54242	2.32897	2.9726
1828	1.429	282.121	55.6475	7.88869	38.7888	13.7196	39.0456	15.8906	22.8553	10.7625	12.0798	10.505	15.2276	26.0766	12.4657	10.3738	0.699489	6.42258	12.0372	11.0311	13.0825	12.7917	12.7868	13.1362	13.223	13.9563
1829	1.213	139.061	3.59387	7.66378	5.52164	4.88571	8.22422	2.16098	6.79796	14.4103	9.74055	13.3543	11.273	6.49494	7.58958	18.0547	25.6189	11.1327	9.8293	11.2997	11.5623	10.3532	10.6024	13.1595	13.0175	12.864
1830	8.002	633.362	24.036	14.7476	16.8052	15.1749	14.8392	12.7702	24.4073	28.9355	48.6515	45.5512	41.6635	31.3999	24.4219	24.1439	35.6078	26.522	31.2289	33.8157	33.7467	34.7793	31.8426	32.5917	24.758	25.9953
1831	16.218	772.522	10.3872	16.9619	16.7479	18.4443	21.394	23.3952	28.3121	30.6227	24.6559	20.9229	16.2412	21.8372	33.5614	25.309	26.9461	52.414	1.22542	0.648959	0.642234	0.574518	16.4742	22.8373	13.1967	18.8415
1832	7.334	392.292	23.6021	6.67185	2.63409	4.07571	12.3269	12.1652	13.3227	3.58102	4.59707	14.5702	19.1986	14.8963	14.4013	47.1121	14.7247	1.65716	15.0289	16.1654	15.36	16.78	14.8723	15.4539	14.1712	15.0521
1833	8.578	294.218	5.59331	7.0038	5.77805	4.87001	4.75611	6.85212	8.29466	11.2108	19.3722	8.98925	11.3982	8.73765	8.00126	9.68133	46.7106	26.7204	17.1906	18.2886	21.3359	22.8199	18.6558	18.2932	17.6354	15.4608
1834	4.373	314.126	24.149	21.6603	15.9022	20.1512	13.7342	15.9648	22.8765	9.57995	19.5181	16.5187	14.5428	19.9168	16.1798	42.1931	14.4296	26.5729	18.6224	17.331	17.0061	17.3296	19.9995	26.812	20.1684	20.7726
1835	1.537	293.137	16.3606	15.0385	39.4862	21.1069	34.687	35.2957	28.2137	17.0147	31.1426	25.0355	25.6077	21.8674	19.9074	13.4376	5.01632	17.4791	19.7385	18.9053	19.1981	19.4666	18.321	18.716	20.6287	22.3604
1836	2.983	261.11	12.9632	19.2647	17.9678	19.1428	16.2702	17.4721	20.5129	22.5305	15.6545	18.6115	13.6908	14.0575	13.3557	13.2474	17.4428	18.389	18.7769	19.1236	19.0557	18.3854	20.0283	18.8156	20.7018	19.7688
1837	0.924	347.131	17.2375	7.36319	11.9142	15.9061	29.6356	53.7258	31.0642	46.5376	9.42553	15.5571	8.76571	7.04874	37.0475	10.9209	8.76314	18.7668	13.2515	9.71308	14.5686	11.7592	7.04279	16.4503	14.1933	8.77872
1838	7.76	395.302	18.6395	14.4096	22.5841	19.2454	23.2996	20.6335	24.6514	20.2606	17.9393	12.7868	14.5614	33.3175	12.876	7.5743	12.8912	17.3129	17.9108	18.5483	18.111	18.7813	19.842	16.4321	16.6336	17.1608
1839	8.199	609.362	28.6627	25.5721	26.4944	38.406	36.1003	25.6612	36.3834	36.9692	33.4325	36.6004	39.0994	34.862	25.4124	31.5112	31.9669	36.9731	40.2542	41.9426	42.348	44.3871	40.5886	39.5872	33.558	35.6531
1840	4.655	495.264	6.77032	30.4118	12.7408	42.1854	28.0563	14.5214	15.3734	9.70187	14.6865	12.4308	39.6963	26.2721	14.7556	12.8253	12.0064	15.5012	10.5061	25.1164	21.859	20.5753	43.0288	23.3273	10.8443	7.79792
1841	3.271	251.078	1.00832	43.1287	2.35366	25.8957	13.5619	1.01664	1.28661	1.32661	2.62617	5.31787	1.53278	1.30869	2.17114	1.62551	2.11227	2.78439	4.68551	4.21963	4.71262	5.11238	4.71967	4.47973	4.81774	5.21596
1842	9.855	739.4	8.14485	16.448	8.66215	8.20836	5.48047	3.9418	8.60926	12.2534	15.2795	16.152	9.33408	6.43684	7.86794	17.0227	22.1868	15.9805	15.7775	13.5125	15.4985	15.4403	14.213	14.4989	16.5788	17.5723
1843	0.895	508.008	40.1443	14.2455	25.3691	19.3256	18.3737	28.7641	24.3003	12.7414	25.9353	32.9306	29.913	30.9523	21.0746	35.3703	51.4966	33.3934	38.5437	33.7296	38.9251	38.5319	43.0555	42.7535	37.3971	34.2529
1844	1.378	238.094	3.73316	21.7751	14.2158	17.1696	20.0239	29.5559	27.682	49.1166	9.28683	16.7865	8.27079	7.94104	10.5752	11.0098	16.0212	11.9171	16.4108	16.0786	5.3782	17.7766	16.8816	18.3537	19.9028	19.6847
1845	8.838	384.297	4.3583	19.4576	5.24335	16.9442	7.23819	7.02332	14.9353	25.0308	8.98923	12.0007	9.68002	3.61948	5.72992	24.7018	24.9135	10.5257	17.0807	18.1166	17.8411	17.0818	18.6258	18.202	15.5187	16.2702
1846	10.602	842.506	3.7777	3.88761	15.9619	14.5436	32.1458	8.35719	11.1979	7.042	6.77411	9.16381	5.37277	20.1773	4.02456	7.21374	8.14606	3.22861	0.772633	43.5797	33.4725	38.32	28.5642	6.85925	6.19795	10.0917
1847	7.946	681.323	33.1367	23.6472	24.8794	22.4143	24.2837	17.2812	27.5666	52.8239	41.5924	39.2562	33.7559	31.7329	31.2353	32.82	39.1165	29.9837	35.0989	38.9732	36.939	41.2709	38.0061	38.413	30.9287	34.9957
1848	4.838	645.247	38.1288	21.517	14.4845	19.8835	20.9078	33.4555	30.3264	54.5975	31.413	39.8784	34.5365	25.3432	44.428	43.8761	36.5983	51.1388	25.3877	17.9139	34.4867	36.4115	34.4319	38.1927	28.7058	38.7265
1849	0.089	189.919	14.4229	10.6236	29.9579	10.199	32.8935	35.9679	44.7832	19.0795	40.5365	10.6256	37.678	11.6646	15.8677	43.6095	36.5011	32.4689	9.32227	9.67513	9.48096	39.3337	10.5198	10.5724	11.9145	11.9765
1850	4.675	637.293	11.4272	12.1407	12.0571	13.9365	4.45082	11.3699	10.8285	3.79685	21.3908	21.3958	15.3298	7.47935	6.49394	9.48893	6.89959	16.4388	10.0497	11.7598	11.4608	11.8183	12.1189	11.9326	11.6555	14.5934
1851	16.239	779.565	6.60733	11.8627	8.36085	10.6289	14.7915	10.7331	6.27392	3.43917	2.28306	1.51309	1.47651	5.13721	10.4627	12.4206	6.09281	5.4288	34.3065	30.4425	42.1118	25.7383	26.3686	7.08088	5.60485	4.69775
1852	13.984	317.954	11.1002	9.02537	8.08972	7.35884	12.4069	11.4989	8.88577	15.9847	11.8145	10.1884	9.49718	9.97982	7.50354	6.5673	6.17592	5.70121	17.8721	19.8771	42.1112	31.9014	13.4927	14.7086	6.89412	8.26612
1853	5.759	530.29	9.05067	36.5155	38.6362	28.9828	32.4561	10.2969	15.7212	22.3218	4.97542	10.1457	27.563	25.7669	5.56306	9.90931	4.822	5.18752	12.3199	16.837	14.5362	15.2922	15.1516	15.6242	14.8585	14.3338
1854	8.187	527.299	32.3281	42.5411	16.2541	34.3118	15.5135	12.6443	26.9605	27.9479	11.3168	17.1756	23.8516	13.4223	11.567	22.412	27.5242	14.9006	6.69719	23.4577	18.7024	23.1234	19.5171	21.8918	21.007	18.752
1855	4.602	274.177	3.53997	28.302	4.50821	14.695	15.6833	52.6491	24.0191	4.31831	5.19213	6.5182	14.6401	5.40111	5.9011	6.48957	4.9562	6.94184	8.85562	9.07823	9.10702	7.70609	8.51998	8.82998	9.40845	9.01317
1856	0.975	340.041	37.714	37.4269	22.7241	24.8764	30.7888	13.5011	23.5378	39.5061	48.6825	34.0803	28.9591	22.2026	41.682	46.646	28.1802	30.4062	28.6126	23.4326	30.5202	25.2869	29.9427	27.225	35.6561	32.0975
1857	10.729	206.845	1.16788	0.602691	1.9264	3.0376	1.53733	1.32254	1.3088	2.5347	5.09699	3.45952	2.95387	3.72263	1.77079	2.13899	4.75192	2.47345	18.9512	24.657	38.2829	43.5971	11.122	7.30391	5.03428	2.74627
1858	7.116	632.354	31.7097	0.156811	12.4852	6.88429	13.623	9.87106	12.6152	11.4321	0.194821	9.37706	22.8716	13.2556	30.0176	6.00919	18.6762	7.45625	19.0718	18.6354	16.5999	19.4689	18.3971	18.8079	15.8431	17.981
1859	8.273	342.218	1.11449	11.2443	4.13322	2.96831	1.34569	0.597213	2.3974	5.30801	5.12185	9.41817	3.14694	1.49845	3.76226	18.3988	15.7032	6.08423	8.75655	12.7461	10.2517	11.1434	9.68063	10.0403	11.9472	9.8653
1860	3.204	304.097	4.71761	4.66631	3.06786	6.20043	2.74661	4.00576	4.99051	2.96229	48.6108	19.9748	3.63724	3.45409	6.89311	2.4563	11.0496	8.81622	7.87441	7.75253	7.75737	7.86695	8.48725	7.96335	7.86827	8.92025
1861	11.41	429.185	7.52049	7.35472	14.075	11.2057	10.517	7.19101	9.60706	9.53681	9.10934	10.8616	6.86298	10.5714	4.68165	11.24	29.0451	10.9997	18.7552	23.8342	24.9129	21.1742	18.2966	16.9388	13.5246	14.3185
1862	11.326	445.112	1.20605	2.10586	1.53514	1.56883	0.645903	1.04357	1.18031	3.67933	2.54025	2.77083	3.09019	1.27782	0.564508	2.46228	4.67625	4.0777	16.8773	20.8742	34.5874	43.5057	6.59963	4.46355	2.36826	2.04082
1863	3.609	166.061	18.6672	15.2583	14.3097	19.5439	29.4756	14.9085	17.4644	20.799	20.565	21.6136	28.3697	22.6359	18.99	44.5047	50.7566	29.394	20.521	21.1537	22.3187	23.5874	21.4087	22.8215	22.6524	28.7294
1864	2.691	317.157	4.6999	10.0595	7.88203	9.74283	8.85471	7.95648	12.7083	20.2157	9.42497	19.7999	8.83415	5.7785	7.54145	10.2136	29.845	7.99438	11.9555	13.1818	11.7031	12.6718	12.0599	11.1981	12.8303	12.6759
1865	10.555	406.18	10.4573	17.0531	11.7873	14.0768	7.27215	16.7557	15.9727	11.7426	14.8062	16.6112	13.3132	14.6235	6.6579	21.9607	49.415	17.0569	19.5313	14.94	17.4467	10.8317	17.2745	20.8981	16.656	18.2517
1866	8.909	1031.64	10.8241	34.0238	24.4526	41.1936	20.3916	40.5411	39.883	14.2305	16.7903	18.2324	20.9833	35.7731	9.55538	12.2016	13.509	14.5925	26.9933	32.549	30.9799	39.7671	34.0864	29.4844	19.1381	21.0522
1867	16.232	835.532	26.4558	23.8875	19.6593	23.9432	30.3314	34.7618	21.8806	48.3573	34.5283	28.604	28.9652	26.6264	37.8773	39.2416	33.6184	35.0032	14.3129	4.04873	14.7237	11.6622	7.78249	37.7894	35.9251	24.9299
1868	16.262	103.939	49.8026	40.9456	34.6637	37.2017	40.1935	44.2442	39.4546	57.2648	38.9933	35.4172	37.846	36.8406	50.6528	47.0621	43.7598	44.9185	32.5187	38.0684	39.9874	43.1491	37.4869	36.6061	33.8978	33.1231
1869	4.499	613.199	13.4128	15.643	15.0338	41.0002	18.5545	7.74962	9.32615	8.993	7.78544	3.39135	5.383	3.05399	27.7756	7.50533	3.17075	7.96803	18.5635	17.0536	14.6492	17.2071	15.0166	17.6715	15.5761	13.1594
1870	16.304	845.567	5.63379	6.69794	5.72738	7.09286	3.59501	4.8201	8.74051	10.272	1.15593	1.06148	10.3111	5.0156	7.89325	1.53523	3.93751	1.37836	34.8117	42.6468	8.73281	1.07789	1.11619	1.14679	7.60606	5.87193
1871	7.444	316.26	25.3892	27.8602	26.2179	25.4037	31.5629	31.2059	29.937	36.5011	24.1604	23.1354	34.3303	25.4654	20.3082	29.6749	30.578	18.3739	27.2536	29.4379	29.593	29.8523	33.9114	29.3569	27.5074	30.0514
1872	7.026	284.198	8.39775	26.8713	9.14229	19.7764	19.2348	22.8814	25.3828	12.3158	9.82016	13.8862	20.0753	18.3171	17.1499	40.4003	36.2163	22.6994	22.09	21.1169	18.7482	20.8931	19.8861	21.66	21.512	20.1015
1873	1.139	188.078	27.6314	14.5008	18.4141	24.4241	18.4976	22.9101	22.8092	37.8211	39.0098	20.5792	22.7718	14.3184	19.9133	21.5279	19.1619	18.0872	19.5127	19.5825	19.9455	20.5798	22.1826	20.9574	23.7869	18.7399
1874	11.328	651.463	11.2462	21.8648	14.2306	11.6243	9.97716	16.0228	15.8907	23.3284	24.3526	26.8007	19.4807	17.1348	14.0933	23.0427	50.0421	31.3115	28.8722	25.8687	18.2065	16.5775	22.1195	23.1282	22.0394	20.9465
1875	3.605	364.024	10.3541	4.16956	14.7321	9.44544	4.90673	11.1882	9.20335	0.965469	9.51796	31.3306	7.655	3.92864	14.307	8.09504	2.52379	50.159	8.34155	9.05746	9.09768	9.64212	9.54	9.95125	10.0765	10.073
1876	2.781	391.14	41.5763	38.1421	26.8995	40.7523	32.2926	19.0541	21.8869	2.47959	46.3666	33.4433	37.1247	34.1486	39.543	43.1037	8.16566	44.214	29.4895	26.5446	27.5425	28.9489	27.2583	30.6258	33.6264	32.8861
1877	8.839	322.226	30.7679	15.5355	11.6746	24.9107	14.8498	13.7484	21.4471	16.0379	35.7025	33.12	38.8566	28.3571	21.1496	32.8955	30.3284	36.9371	20.9641	24.1436	22.1962	19.3826	23.5835	24.1706	27.6889	29.01
1878	6.941	648.386	1.5473	1.33895	0.333546	0.802834	2.0722	2.47904	2.04057	0.290228	15.7631	11.3373	5.01036	3.9989	26.4953	9.13478	11.4053	50.0912	6.48747	6.51627	6.81496	8.34335	7.04454	8.02498	6.46109	7.17108
1879	13.978	515.281	25.9325	29.5842	28.7323	21.3676	16.0581	26.6507	25.0631	28.3957	35.3214	26.0831	30.2363	32.2588	20.6719	20.9875	30.0149	35.1196	29.4684	31.0068	27.4797	22.9134	28.1844	29.4469	26.3294	25.362
1880	6.791	548.279	4.18118	0.598527	0.196308	0.201098	0.222886	7.60416	7.07398	2.4412	4.535	0.252833	42.4006	9.35788	0.278543	0.442505	0.266937	0.288151	3.31369	3.56128	3.89971	4.2117	3.31504	3.47779	3.67177	4.23632
1881	1	407.044	52.882	29.4575	21.2107	32.6878	19.9583	28.9417	41.0277	10.4903	35.7987	33.977	26.9867	27.3698	26.766	42.4431	20.5589	23.5312	24.0995	29.5259	25.6386	26.172	25.3377	26.2643	26.3556	30.0524
1882	7.402	360.229	1.91266	4.78339	3.6816	4.17074	2.74417	2.01735	2.9417	4.7618	4.65602	4.2033	4.59075	2.8233	2.22539	5.94237	7.77947	2.64466	3.50381	4.78158	4.96123	3.80387	5.84159	3.76141	3.95861	4.08234
1883	10.972	370.18	9.71354	19.3032	9.82707	8.93403	8.64715	9.42516	16.4573	26.0787	24.4021	29.156	21.3137	23.1086	7.94424	17.3754	49.565	23.5715	26.8621	22.4051	19.9859	19.5995	19.4509	18.9794	17.5742	18.9985
1884	7.478	577.292	27.493	36.7731	25.9299	26.3726	27.4382	17.7877	35.5354	61.3893	19.9579	28.2267	41.2475	20.6622	17.4373	19.6747	36.5837	19.917	29.4751	32.5013	32.5946	34.9208	35.1362	30.3717	26.4937	29.1122
1885	16.243	256.829	25.6135	15.551	17.9235	19.4834	12.7614	31.2247	9.46111	25.2456	33.6818	20.4738	21.2572	22.3332	18.8468	11.1224	16.7095	14.599	28.2038	34.9543	40.7576	32.7099	21.8773	22.7399	12.7714	26.822
1886	7.948	657.362	23.4926	16.0431	17.5305	16.423	15.4865	9.45226	21.6665	30.4026	35.681	42.921	33.3279	33.3977	18.7361	20.9138	39.1207	25.5209	29.9735	33.8584	37.3325	37.9541	31.9603	37.9496	27.5688	28.2509
1887	10.151	794.507	1.4343	1.14397	6.96194	5.40931	3.25985	6.48555	11.6351	9.74039	10.0537	9.54813	15.2523	6.70871	3.70982	13.0037	11.857	1.31005	0.443052	0.559025	8.35845	10.6814	7.54863	8.51421	3.7957	5.83102
1888	3.57	363.956	7.03771	3.40315	3.7257	4.0355	5.78635	4.38985	8.3586	17.9323	7.7392	13.2736	12.1701	6.51452	9.20094	14.7902	25.6042	9.46132	8.83102	8.67408	9.24241	9.11051	9.04459	10.0035	10.071	12.7872
1889	0.877	559.995	22.4683	41.0641	13.2774	13.7813	15.7982	8.42212	15.2268	33.2892	8.6979	3.62418	12.3049	15.2186	15.1259	32.2858	26.5176	18.5615	16.6939	13.7104	14.4667	19.1032	19.38	9.96372	11.45	20.1738
1890	3.965	338.045	7.81302	3.83428	6.73777	0.171122	33.6269	13.5187	12.4572	3.22755	0.188928	16.1162	15.8667	15.3746	18.6555	19.6789	9.8475	25.6723	13.3155	14.1505	13.7537	16.4651	14.925	16.4703	14.3274	16.1567
1891	5.219	532.305	20.5291	25.4239	31.7133	10.7177	9.3308	5.22181	12.4439	5.26884	38.5698	37.5643	28.2854	16.6423	27.4121	17.4146	12.9944	49.1607	25.8921	26.2212	26.7652	25.9089	23.0824	27.5095	27.4413	27.8567
1892	8.12	486.333	0.312445	0.338305	0.297492	0.316978	3.29427	1.52273	0.340454	0.386051	6.51701	17.1152	3.02221	3.60829	47.0759	27.8441	11.5833	49.1404	9.46133	9.8201	9.76371	9.33816	9.71739	9.97744	8.60392	8.90613
1893	8.046	563.963	31.1235	40.914	24.0439	38.5904	23.5229	25.0851	30.5995	23.9797	28.5301	25.4885	21.9151	25.0924	20.6908	16.2373	26.9891	31.6314	29.4326	27.1529	24.2543	25.9686	22.2658	24.7653	28.7299	25.8086
1894	4.58	571.316	3.87757	40.9093	14.1645	9.63004	8.49027	7.37758	6.94225	6.19581	4.06787	0.696386	6.8863	3.7183	2.53418	3.3693	1.53052	2.34378	5.39864	5.63749	5.82736	5.80745	6.0454	6.13869	6.73005	6.01299
1895	8.008	1021.62	14.1699	18.5688	20.0074	26.6016	23.6938	19.1184	27.9525	30.5667	21.4081	24.1455	24.2901	21.1208	22.0154	25.2891	31.4812	26.8466	22.369	21.4009	28.877	29.6374	29.2027	27.7569	22.9213	26.2395
1896	4.403	594.34	51.9834	0.412027	6.7329	0.561327	0.446722	16.6161	22.1267	0.830441	0.209337	0.751193	0.349535	1.7781	1.20372	0.475739	9.51844	1.78226	5.65422	5.71241	6.37409	6.5324	5.84041	6.44949	5.17451	7.3395
1897	5.184	336.066	11.0762	3.03445	2.04766	0.170383	3.00022	2.96885	5.93992	2.17433	0.208977	35.4596	36.656	8.29552	9.46714	15.7369	11.3874	25.7505	11.0086	11.62	11.3841	11.907	11.3518	12.2283	12.0505	12.0178
1898	10.144	796.522	9.6795	5.74379	3.21257	8.27275	1.93733	8.22022	13.4592	9.48151	8.5144	4.62159	5.08585	5.26662	7.21288	9.02759	6.95417	9.11325	0.457776	0.620768	0.818058	8.97248	8.24645	8.03375	3.84083	7.5304
1899	2.579	340.084	4.36396	11.6034	5.28182	10.0096	6.83322	5.70881	11.8201	21.1123	8.26738	8.89118	6.16495	5.31161	6.4454	12.0945	18.1114	6.50287	10.9907	8.68457	9.66015	11.0037	11.5155	10.8866	8.17175	8.20319
1900	10.602	512.309	5.05199	6.78535	4.70306	11.2677	2.96916	6.96314	5.78905	3.68863	4.07696	3.34026	4.56891	6.39514	5.35037	4.51612	10.0211	4.33403	4.51211	7.459	17.1339	12.4937	7.80838	5.78961	5.68269	6.03733
1901	1.71	262.061	12.4508	24.2736	15.702	22.7454	17.9555	11.9359	18.5351	4.89227	19.6805	19.9505	18.1231	19.2671	12.9193	19.9395	17.9599	21.1113	18.7217	20.7939	20.5804	18.2236	19.4776	18.6284	21.3999	22.5783
1902	3.26	332.157	1.64186	2.1675	3.52718	3.69158	3.34111	0.810702	5.50417	11.3109	1.91378	14.4191	1.33817	1.46017	1.41243	2.17293	13.0649	2.12058	5.93002	7.58851	5.95683	6.52653	6.36052	6.56036	7.85108	9.72158
[truncated: 886 more rows]

## Sheet: ESI+
The detail information of 3375 features by LC-MS in the ESI+.
[truncated: 3,377 more rows]
